# Supplementary material for: SMART-RNA-Metavirome: a practical RNA metavirome platform compatible with high-throughput sequencing of both short and long reads
Source: Infect Dis Poverty. 2025 Oct 10;14:101. doi: 10.1186/s40249-025-01371-z (PMC12512776; doi:10.1186/s40249-025-01371-z)
Supplement: Supplementary file 1 — Additional file1: Table S1. Sequencing outcomes utilizing SMART-RNA-Metavirome in combination with Illumina, Oxford Nanopore, and QitanTech Nanopore technologies, alongside a random primer library coupled with Illumina sequencing technology for the detection of wild Ae. albopictus populations. a) The number of raw sequencing reads; b) The mean length of raw sequencing reads; c) The N50 length of raw sequencing reads; d) The maximal length observed among raw sequencing reads; e) The number of sequencing reads after normalization and sampling; f) The number of viral reads within the sampled reads; g) The proportion of viral reads as a percentage; h) The total number of distinct virus species identified; i-k) Refer to DENV-infected Ae. albopictus, and wild populations of Ae. albopictus collected from Guangzhou (GZ) and Zhongshan (ZS); l) Random primer library combined with Illumina sequencing; m) SMART-RNA-Metavirome library combined with Illumina sequencing; n) SMART-RNA-Metavirome library combined with Oxford Nanopore sequencing; o) SMART-RNA-Metavirome library combined with QitanTech Nanopore sequencing. [file 40249_2025_1371_MOESM1_ESM.xlsx]

## Sheet: Sheet1
Sample	Sequencing	num_seqsa)	avg_lenb)	N50_lenc)	max_lend)	sampled_seqse)	virus_seqsf)	per_virus_readsg)	num_virus_speciesh)
D1i)	Random-Illuminal)	35468726	150	150	150	2805233	311361	11.1	73
D1	SMART-Illuminam)	32794522	150	150	150	2823976	464347	16.44	78
D1	SMART-Oxfordn)	576650	967	1209	201697	576650	25368	4.4	102
D1	SMART-QitanTecho)	1853283	766	884	12839	539096	37462	6.95	86
GZj)	Random-Illumina	35992483	150	150	150	4703346	15039	0.32	87
GZ	SMART-Illumina	26612372	150	150	150	4945537	16591	0.34	110
GZ	SMART-Oxford	662937	1047	1376	22202	662937	4825	0.7	96
GZ	SMART-QitanTech	2306930	760	875	9706	914134	5179	0.57	87
ZSk)	Random-Illumina	34359495	150	150	150	5152701	117703	2.28	87
ZS	SMART-Illumina	9897374	150	150	150	2823976	196219	3.46	124
ZS	SMART-Oxford	822070	926	1160	26561	822070	28245	3.44	92
ZS	SMART-QitanTech	2118523	717	820	10748	1061038	38756	3.65	144
