# Supplementary material for: SMART-RNA-Metavirome: a practical RNA metavirome platform compatible with high-throughput sequencing of both short and long reads
Source: Infect Dis Poverty. 2025 Oct 10;14:101. doi: 10.1186/s40249-025-01371-z (PMC12512776; doi:10.1186/s40249-025-01371-z)
Supplement: Supplementary file 2 — Additional file2: Table S2. Detection of RNA viromes in DENV-infected Ae. albopictus and wild populations of Ae. albopictus using SMART-RNA-Metavirome coupled with Illumina, Oxford Nanopore, and QitanTech Nanopore technologies, as well as a random primer library combined with Illumina Sequencing technology: Virus species identification, RPM, and Proportion of virus detected. a-c) Refer to DENV-infected Ae. albopictus, and wild populations of Ae. albopictus collected from Guangzhou (GZ) and Zhongshan (ZS); d) Random primer library combined with Illumina sequencing; e) SMART-RNA-Metavirome library combined with Illumina sequencing; f) SMART-RNA-Metavirome library combined with Oxford Nanopore sequencing; g) SMART-RNA-Metavirome library combined with QitanTech Nanopore sequencing [file 40249_2025_1371_MOESM2_ESM.xlsx]

## Sheet: Sheet1
Sample	Sequencing	Virus	RPM	Percentage(%)
D1a)	Random-Illuminad)	Tiger mosquito bi-segmented tombus-like virus	109185	98.3707
D1	Random-Illumina	Dengue virus 1	479.105	0.431653
D1	Random-Illumina	Usinis virus	463.063	0.417201
D1	Random-Illumina	Aedes orthomyxo-like virus 2	217.807	0.196235
D1	Random-Illumina	Bovine viral diarrhea virus 2	119.42	0.107592
D1	Random-Illumina	Hypsignathus monstrosus tombus-like virus 1	101.952	0.0918548
D1	Random-Illumina	Aedes phasmavirus	54.8974	0.0494603
D1	Random-Illumina	Aedes aegypti To virus 2	46.342	0.0417522
D1	Random-Illumina	Aedes densonucleosis virus (STRAIN GKV 002 002)	38.856	0.0350076
D1	Random-Illumina	Mosquito densovirus BR/07	31.0135	0.0279418
D1	Random-Illumina	Guadeloupe mosquito quaranja-like virus 1	20.3192	0.0183067
D1	Random-Illumina	Atrato Retro-like virus	18.8933	0.017022
D1	Random-Illumina	Aedes aegypti densovirus	17.1109	0.0154162
D1	Random-Illumina	Aedes flavivirus	15.685	0.0141315
D1	Random-Illumina	Chibugado virus	15.685	0.0141315
D1	Random-Illumina	Gurupi chuvirus-like 1	12.8332	0.0115621
D1	Random-Illumina	Verdadero virus	12.8332	0.0115621
D1	Random-Illumina	Bovine viral diarrhea virus 1	10.6943	0.00963512
D1	Random-Illumina	Aedes aegypti To virus 1	10.6943	0.00963512
D1	Random-Illumina	Palmetto orthomyxo-like virus	8.19896	0.00738692
D1	Random-Illumina	Kaiowa virus	8.19896	0.00738692
D1	Random-Illumina	Formosus virus	6.77306	0.00610224
D1	Random-Illumina	Lampyris noctiluca errantivirus 1	6.77306	0.00610224
D1	Random-Illumina	Aedes binegev-like virus 1	4.99067	0.00449639
D1	Random-Illumina	Aedes binegev-like virus 2	4.99067	0.00449639
D1	Random-Illumina	Culex densovirus	4.6342	0.00417522
D1	Random-Illumina	Culex pipiens densovirus	4.6342	0.00417522
D1	Random-Illumina	Aedes albopictus densovirus 7	4.27772	0.00385405
D1	Random-Illumina	Serbia mononega-like virus 1	4.27772	0.00385405
D1	Random-Illumina	Aedes albopictus C6/36 cell densovirus	3.92124	0.00353288
D1	Random-Illumina	Australian Anopheles totivirus	3.92124	0.00353288
D1	Random-Illumina	Aedes albopictus anphevirus	3.92124	0.00353288
D1	Random-Illumina	Wolbachia phage WO	3.56477	0.00321171
D1	Random-Illumina	Aedes aegypti densovirus 2	3.20829	0.00289054
D1	Random-Illumina	Aedes orbi-like virus	2.85181	0.00256936
D1	Random-Illumina	Kamiti River virus	2.85181	0.00256936
D1	Random-Illumina	Trichoplusia ni TED virus	2.85181	0.00256936
D1	Random-Illumina	Chuvirus Mos8Chu0	2.85181	0.00256936
D1	Random-Illumina	Aedes albopictus densovirus	2.49534	0.00224819
D1	Random-Illumina	Pisingos virus	2.49534	0.00224819
D1	Random-Illumina	Dengue virus	2.49534	0.00224819
D1	Random-Illumina	Guato virus	2.13886	0.00192702
D1	Random-Illumina	Aedes albopictus densovirus 5	1.78238	0.00160585
D1	Random-Illumina	Cell fusing agent virus	1.78238	0.00160585
D1	Random-Illumina	Ceratitis capitata metavirus 2	1.78238	0.00160585
D1	Random-Illumina	Barstukas virus	1.42591	0.00128468
D1	Random-Illumina	Cotesia sesamiae Mombasa bracovirus	1.06943	0.000963512
D1	Random-Illumina	dsRNA virus environmental sample	1.06943	0.000963512
D1	Random-Illumina	Dengue virus 2	1.06943	0.000963512
D1	Random-Illumina	Aedes rhabdo-like virus	1.06943	0.000963512
D1	Random-Illumina	Guadeloupe mosquito mononega-like virus	1.06943	0.000963512
D1	Random-Illumina	Gurupi chuvirus-like 2	1.06943	0.000963512
D1	Random-Illumina	Canya virus	1.06943	0.000963512
D1	Random-Illumina	Cumbaru virus	1.06943	0.000963512
D1	Random-Illumina	Choristoneura rosaceana nucleopolyhedrovirus	0.712953	0.000642341
D1	Random-Illumina	Dengue virus 3	0.712953	0.000642341
D1	Random-Illumina	Mosquito flavivirus	0.712953	0.000642341
D1	Random-Illumina	Coredo virus	0.712953	0.000642341
D1	Random-Illumina	Croada virus	0.712953	0.000642341
D1	Random-Illumina	Anopheles gambiae densovirus	0.356477	0.000321171
D1	Random-Illumina	Urbanus proteus nucleopolyhedrovirus	0.356477	0.000321171
D1	Random-Illumina	Bovine viral diarrhea virus T-20	0.356477	0.000321171
D1	Random-Illumina	Aedes galloisi flavivirus	0.356477	0.000321171
D1	Random-Illumina	San Gabriel mononegavirus	0.356477	0.000321171
D1	Random-Illumina	Mononegavirales sp.	0.356477	0.000321171
D1	Random-Illumina	Riverside virus 1	0.356477	0.000321171
D1	Random-Illumina	Whidbey virus	0.356477	0.000321171
D1	Random-Illumina	Phasi Charoen-like phasivirus	0.356477	0.000321171
D1	Random-Illumina	Wutai mosquito phasivirus	0.356477	0.000321171
D1	Random-Illumina	Infectious flacherie virus	0.356477	0.000321171
D1	Random-Illumina	Aedes aegypti virga-like virus	0.356477	0.000321171
D1	Random-Illumina	NCBI:txid1923250	0.356477	0.000321171
D1	Random-Illumina	Yalta virus	0.356477	0.000321171
D1	SMART-Illuminae)	Tiger mosquito bi-segmented tombus-like virus	135536	82.4274
D1	SMART-Illumina	Hypsignathus monstrosus tombus-like virus 1	9336.13	5.67787
D1	SMART-Illumina	Mosquito densovirus BR/07	4736.23	2.88039
D1	SMART-Illumina	Aedes densonucleosis virus (STRAIN GKV 002 002)	4714.98	2.86747
D1	SMART-Illumina	Aedes aegypti densovirus	3267.38	1.98709
D1	SMART-Illumina	Aedes phasmavirus	2193.72	1.33413
D1	SMART-Illumina	Aedes albopictus densovirus 7	1131.38	0.688063
D1	SMART-Illumina	Aedes albopictus C6/36 cell densovirus	1006.03	0.611827
D1	SMART-Illumina	Culex densovirus	802.415	0.487997
D1	SMART-Illumina	Culex pipiens densovirus	383.856	0.233446
D1	SMART-Illumina	Aedes aegypti densovirus 2	287.184	0.174654
D1	SMART-Illumina	Aedes albopictus densovirus 5	274.082	0.166686
D1	SMART-Illumina	Dengue virus 1	166.786	0.101433
D1	SMART-Illumina	Aedes albopictus densovirus	143.415	0.0872193
D1	SMART-Illumina	Bovine viral diarrhea virus 2	88.8818	0.0540544
D1	SMART-Illumina	Siphoviridae sp.	79.3208	0.0482398
D1	SMART-Illumina	Usinis virus	74.0091	0.0450094
D1	SMART-Illumina	Myoviridae sp.	40.3686	0.0245506
D1	SMART-Illumina	Aedes orthomyxo-like virus 2	27.6206	0.0167978
D1	SMART-Illumina	Atrato Retro-like virus	25.8501	0.015721
D1	SMART-Illumina	Culex pipiens pallens densovirus	22.6631	0.0137828
D1	SMART-Illumina	Haemagogus equinus densovirus	9.20688	0.00559926
D1	SMART-Illumina	Dengue virus	8.14455	0.00495319
D1	SMART-Illumina	Hymenopteran tombus-related virus	7.43632	0.00452248
D1	SMART-Illumina	Aedes aegypti To virus 2	6.37399	0.00387641
D1	SMART-Illumina	NCBI:txid1922876	4.24933	0.00258427
D1	SMART-Illumina	Verdadero virus	3.89522	0.00236892
D1	SMART-Illumina	Mosquito densovirus HB-3	3.187	0.00193821
D1	SMART-Illumina	Aedes aegypti Thai densovirus	3.187	0.00193821
D1	SMART-Illumina	Anopheles gambiae densovirus	3.187	0.00193821
D1	SMART-Illumina	Aedes flavivirus	2.83289	0.00172285
D1	SMART-Illumina	Wolbachia phage WO	2.47877	0.00150749
D1	SMART-Illumina	Culex densovirus 0507JS11	2.47877	0.00150749
D1	SMART-Illumina	Chibugado virus	2.12466	0.00129214
D1	SMART-Illumina	Aedes aegypti To virus 1	2.12466	0.00129214
D1	SMART-Illumina	Kaiowa virus	2.12466	0.00129214
D1	SMART-Illumina	Dickeya phage phiDP23.1	1.77055	0.00107678
D1	SMART-Illumina	Mosquito densovirus	1.77055	0.00107678
D1	SMART-Illumina	Sanxia tombus-like virus 8	1.77055	0.00107678
D1	SMART-Illumina	Gurupi chuvirus-like 2	1.41644	0.000861425
D1	SMART-Illumina	Formosus virus	1.41644	0.000861425
D1	SMART-Illumina	Guadeloupe mosquito quaranja-like virus 1	1.41644	0.000861425
D1	SMART-Illumina	Dengue virus 3	1.06233	0.000646069
D1	SMART-Illumina	Gurupi chuvirus-like 1	1.06233	0.000646069
D1	SMART-Illumina	Porcine endogenous retrovirus	1.06233	0.000646069
D1	SMART-Illumina	Aedes binegev-like virus 2	1.06233	0.000646069
D1	SMART-Illumina	NCBI:txid1923738	1.06233	0.000646069
D1	SMART-Illumina	uncultured Caudovirales phage	0.708221	0.000430712
D1	SMART-Illumina	Xylella phage Sano	0.708221	0.000430712
D1	SMART-Illumina	Bovine viral diarrhea virus 1	0.708221	0.000430712
D1	SMART-Illumina	Aedes galloisi flavivirus	0.708221	0.000430712
D1	SMART-Illumina	Trichoplusia ni TED virus	0.708221	0.000430712
D1	SMART-Illumina	Baboon endogenous virus strain M7	0.708221	0.000430712
D1	SMART-Illumina	Feline sarcoma virus (STRAIN GARDNER-RASHEED)	0.708221	0.000430712
D1	SMART-Illumina	Chuvirus Mos8Chu0	0.708221	0.000430712
D1	SMART-Illumina	Guato virus	0.708221	0.000430712
D1	SMART-Illumina	Orf virus	0.708221	0.000430712
D1	SMART-Illumina	Pelagibacter phage HTVC119P	0.354111	0.000215356
D1	SMART-Illumina	Podoviridae sp. ct90d35	0.354111	0.000215356
D1	SMART-Illumina	Escherichia phage phiX174	0.354111	0.000215356
D1	SMART-Illumina	Aedes albopictus densovirus 2	0.354111	0.000215356
D1	SMART-Illumina	Ambidensovirus sp.	0.354111	0.000215356
D1	SMART-Illumina	Cotesia sesamiae Mombasa bracovirus	0.354111	0.000215356
D1	SMART-Illumina	Australian Anopheles totivirus	0.354111	0.000215356
D1	SMART-Illumina	Phocid orthoreovirus 1	0.354111	0.000215356
D1	SMART-Illumina	Kamiti River virus	0.354111	0.000215356
D1	SMART-Illumina	Guadeloupe mosquito mononega-like virus	0.354111	0.000215356
D1	SMART-Illumina	Longgang virus	0.354111	0.000215356
D1	SMART-Illumina	Whidbey virus	0.354111	0.000215356
D1	SMART-Illumina	Palmetto orthomyxo-like virus	0.354111	0.000215356
D1	SMART-Illumina	Pteropus alecto retrovirus	0.354111	0.000215356
D1	SMART-Illumina	Human endogenous retrovirus K	0.354111	0.000215356
D1	SMART-Illumina	Simian endogenous retrovirus vero ATCC CCL-81	0.354111	0.000215356
D1	SMART-Illumina	Multiple sclerosis associated retrovirus	0.354111	0.000215356
D1	SMART-Illumina	Multiple sclerosis associated retrovirus element	0.354111	0.000215356
D1	SMART-Illumina	Bacteriophage sp.	0.354111	0.000215356
D1	SMART-Illumina	Prokaryotic dsDNA virus sp.	0.354111	0.000215356
D1	SMART-Illumina	Acanthocystis turfacea Chlorella virus Br0604L	0.354111	0.000215356
D1	SMART-Oxfordf)	Tiger mosquito bi-segmented tombus-like virus	29419.9	98.543
D1	SMART-Oxford	Aedes densonucleosis virus	4841.76	0.484176
D1	SMART-Oxford	Mosquito densovirus BR/07	1642.24	0.164224
D1	SMART-Oxford	Aedes aegypti densovirus	1043.96	0.104396
D1	SMART-Oxford	Aedes phasmavirus	978.063	0.0978063
D1	SMART-Oxford	Dengue virus 1	743.952	0.0743952
D1	SMART-Oxford	Hypsignathus monstrosus tombus-like virus 1	617.359	0.0617359
D1	SMART-Oxford	Atrato Retro-like virus	612.156	0.0612156
D1	SMART-Oxford	Usinis virus	530.651	0.0530651
D1	SMART-Oxford	Aedes albopictus C6/36 cell densovirus	440.475	0.0440475
D1	SMART-Oxford	Culex densovirus	267.06	0.026706
D1	SMART-Oxford	Aedes albopictus densovirus 7	258.389	0.0258389
D1	SMART-Oxford	NCBI:txid1923738	237.579	0.0237579
D1	SMART-Oxford	Hymenopteran tombus-related virus	223.706	0.0223706
D1	SMART-Oxford	Aedes albopictus densovirus 5	209.833	0.0209833
D1	SMART-Oxford	Aedes orthomyxo-like virus 2	197.694	0.0197694
D1	SMART-Oxford	Aedes aegypti To virus 2	197.694	0.0197694
D1	SMART-Oxford	Aedes aegypti densovirus 2	173.415	0.0173415
D1	SMART-Oxford	Siphoviridae sp.	136.998	0.0136998
D1	SMART-Oxford	Culex pipiens pallens densovirus	126.593	0.0126593
D1	SMART-Oxford	Sanxia tombus-like virus 8	124.859	0.0124859
D1	SMART-Oxford	Culex pipiens densovirus	98.8468	0.00988468
D1	SMART-Oxford	NCBI:txid1922876	65.8979	0.00658979
D1	SMART-Oxford	Anopheles gambiae densovirus	60.6954	0.00606954
D1	SMART-Oxford	Aedes aegypti To virus 1	60.6954	0.00606954
D1	SMART-Oxford	Dengue virus	50.2905	0.00502905
D1	SMART-Oxford	Wolbachia phage WO	41.6197	0.00416197
D1	SMART-Oxford	Chibugado virus	39.8855	0.00398855
D1	SMART-Oxford	Verdadero virus	29.4806	0.00294806
D1	SMART-Oxford	Aedes albopictus anphevirus	27.7465	0.00277465
D1	SMART-Oxford	Aedes flavivirus	26.0123	0.00260123
D1	SMART-Oxford	Lampyris noctiluca errantivirus 1	26.0123	0.00260123
D1	SMART-Oxford	Aedes albopictus densovirus	22.544	0.0022544
D1	SMART-Oxford	Guadeloupe mosquito quaranja-like virus 1	22.544	0.0022544
D1	SMART-Oxford	Formosus virus	20.8098	0.00208098
D1	SMART-Oxford	Myoviridae sp.	17.3415	0.00173415
D1	SMART-Oxford	Mosquito densovirus	17.3415	0.00173415
D1	SMART-Oxford	Cotesia sesamiae Mombasa bracovirus	17.3415	0.00173415
D1	SMART-Oxford	Trichoplusia ni TED virus	17.3415	0.00173415
D1	SMART-Oxford	Kaiowa virus	17.3415	0.00173415
D1	SMART-Oxford	Gurupi chuvirus-like 1	15.6074	0.00156074
D1	SMART-Oxford	Bovine viral diarrhea virus 2	13.8732	0.00138732
D1	SMART-Oxford	Aedes binegev-like virus 2	13.8732	0.00138732
D1	SMART-Oxford	Mosquito densovirus HB-3	12.1391	0.00121391
D1	SMART-Oxford	Serbia mononega-like virus 1	12.1391	0.00121391
D1	SMART-Oxford	Australian Anopheles totivirus	10.4049	0.00104049
D1	SMART-Oxford	Kamiti River virus	10.4049	0.00104049
D1	SMART-Oxford	Palmetto orthomyxo-like virus	10.4049	0.00104049
D1	SMART-Oxford	Aedes binegev-like virus 1	10.4049	0.00104049
D1	SMART-Oxford	Canya virus	10.4049	0.00104049
D1	SMART-Oxford	Culex densovirus 0507JS11	8.67077	0.000867077
D1	SMART-Oxford	Pisingos virus	8.67077	0.000867077
D1	SMART-Oxford	Bovine viral diarrhea virus 1	8.67077	0.000867077
D1	SMART-Oxford	Dipteran tombus-related virus	8.67077	0.000867077
D1	SMART-Oxford	Chuvirus Mos8Chu0	8.67077	0.000867077
D1	SMART-Oxford	Guato virus	8.67077	0.000867077
D1	SMART-Oxford	Cell fusing agent virus	6.93662	0.000693662
D1	SMART-Oxford	Dengue virus 1 Singapore/S275/1990	5.20246	0.000520246
D1	SMART-Oxford	Netjeret virus	5.20246	0.000520246
D1	SMART-Oxford	Wolbachia endosymbiont wVitB of Nasonia vitripennis phage WOVitB	3.46831	0.000346831
D1	SMART-Oxford	Aedes aegypti Thai densovirus	3.46831	0.000346831
D1	SMART-Oxford	uncultured densovirus	3.46831	0.000346831
D1	SMART-Oxford	Haemagogus equinus densovirus	3.46831	0.000346831
D1	SMART-Oxford	Dengue virus 2	3.46831	0.000346831
D1	SMART-Oxford	Leuven Tombus-like virus 1	3.46831	0.000346831
D1	SMART-Oxford	Longgang virus	3.46831	0.000346831
D1	SMART-Oxford	Whidbey virus	3.46831	0.000346831
D1	SMART-Oxford	Aedes detritus orthomyxo-like virus	3.46831	0.000346831
D1	SMART-Oxford	Feline sarcoma virus (STRAIN GARDNER-RASHEED)	3.46831	0.000346831
D1	SMART-Oxford	Porcine endogenous retrovirus	3.46831	0.000346831
D1	SMART-Oxford	Aedes aegypti virga-like virus	3.46831	0.000346831
D1	SMART-Oxford	NCBI:txid1923278	3.46831	0.000346831
D1	SMART-Oxford	Croada virus	3.46831	0.000346831
D1	SMART-Oxford	Wolbachia endosymbiont wVitA of Nasonia vitripennis phage WOVitA1	1.73415	0.000173415
D1	SMART-Oxford	Dickeya phage phiDP23.1	1.73415	0.000173415
D1	SMART-Oxford	Myoviridae sp. ctHIt1	1.73415	0.000173415
D1	SMART-Oxford	Gordonia phage Sixama	1.73415	0.000173415
D1	SMART-Oxford	Ambidensovirus sp.	1.73415	0.000173415
D1	SMART-Oxford	Parvoviridae sp.	1.73415	0.000173415
D1	SMART-Oxford	Cotesia congregata bracovirus	1.73415	0.000173415
D1	SMART-Oxford	Cotesia vestalis bracovirus	1.73415	0.000173415
D1	SMART-Oxford	Cotesia sesamiae bracovirus	1.73415	0.000173415
D1	SMART-Oxford	Palmetto toti-like virus	1.73415	0.000173415
D1	SMART-Oxford	Aedes orbi-like virus	1.73415	0.000173415
D1	SMART-Oxford	Bovine viral diarrhea virus-1 strain CP821	1.73415	0.000173415
D1	SMART-Oxford	Grenada mosquito rhabdovirus 1	1.73415	0.000173415
D1	SMART-Oxford	Aedes rhabdo-like virus	1.73415	0.000173415
D1	SMART-Oxford	NCBI:txid2716752	1.73415	0.000173415
D1	SMART-Oxford	Atrato Rhabdo-like virus 2	1.73415	0.000173415
D1	SMART-Oxford	Perch perhabdovirus	1.73415	0.000173415
D1	SMART-Oxford	North Creek virus	1.73415	0.000173415
D1	SMART-Oxford	Phasi Charoen-like phasivirus	1.73415	0.000173415
D1	SMART-Oxford	Makri bunya-like virus	1.73415	0.000173415
D1	SMART-Oxford	Coredo virus	1.73415	0.000173415
D1	SMART-Oxford	NCBI:txid2778220	1.73415	0.000173415
D1	SMART-Oxford	Barstukas virus	1.73415	0.000173415
D1	SMART-Oxford	Gordis virus	1.73415	0.000173415
D1	SMART-Oxford	Cumbaru virus	1.73415	0.000173415
D1	SMART-Oxford	Lymphocystis disease virus 4	1.73415	0.000173415
D1	SMART-Oxford	Marseillevirus LCMAC103	1.73415	0.000173415
D1	SMART-Oxford	Trichoplusia ni ascovirus 2c	1.73415	0.000173415
D1	SMART-Oxford	Vaccinia virus	1.73415	0.000173415
D1	SMART-QitanTechg)	Tiger mosquito bi-segmented tombus-like virus	51916.5	74.7104
D1	SMART-QitanTech	Aedes densonucleosis virus	6421.86	9.24136
D1	SMART-QitanTech	Mosquito densovirus BR/07	2146.19	3.08846
D1	SMART-QitanTech	Aedes aegypti densovirus	1437.59	2.06876
D1	SMART-QitanTech	Aedes phasmavirus	1048.05	1.50819
D1	SMART-QitanTech	Hypsignathus monstrosus tombus-like virus 1	914.494	1.316
D1	SMART-QitanTech	Aedes albopictus C6/36 cell densovirus	788.357	1.13448
D1	SMART-QitanTech	Hymenopteran tombus-related virus	654.8	0.942288
D1	SMART-QitanTech	Dengue virus 1	511.968	0.736747
D1	SMART-QitanTech	NCBI:txid1923738	385.831	0.555229
D1	SMART-QitanTech	Aedes aegypti densovirus 2	345.022	0.496503
D1	SMART-QitanTech	Aedes albopictus densovirus 7	335.747	0.483156
D1	SMART-QitanTech	Aedes albopictus densovirus 5	306.068	0.440446
D1	SMART-QitanTech	Atrato Retro-like virus	270.824	0.389728
D1	SMART-QitanTech	Usinis virus	268.969	0.387059
D1	SMART-QitanTech	Culex densovirus	233.725	0.336341
D1	SMART-QitanTech	Culex pipiens pallens densovirus	168.801	0.242913
D1	SMART-QitanTech	Sanxia tombus-like virus 8	161.381	0.232235
D1	SMART-QitanTech	Anopheles gambiae densovirus	159.526	0.229566
D1	SMART-QitanTech	Aedes aegypti To virus 2	122.427	0.176179
D1	SMART-QitanTech	Siphoviridae sp.	116.862	0.16817
D1	SMART-QitanTech	NCBI:txid1922876	103.878	0.149485
D1	SMART-QitanTech	Aedes orthomyxo-like virus 2	92.7479	0.133469
D1	SMART-QitanTech	Mosquito densovirus HB-3	46.3739	0.0667343
D1	SMART-QitanTech	Culex pipiens densovirus	40.8091	0.0587262
D1	SMART-QitanTech	Dipteran tombus-related virus	37.0991	0.0533874
D1	SMART-QitanTech	Chibugado virus	37.0991	0.0533874
D1	SMART-QitanTech	Dengue virus	35.2442	0.0507181
D1	SMART-QitanTech	Aedes aegypti To virus 1	35.2442	0.0507181
D1	SMART-QitanTech	Mosquito densovirus	27.8244	0.0400406
D1	SMART-QitanTech	Aedes albopictus densovirus	27.8244	0.0400406
D1	SMART-QitanTech	Wolbachia phage WO	20.4045	0.0293631
D1	SMART-QitanTech	Aedes flavivirus	20.4045	0.0293631
D1	SMART-QitanTech	Verdadero virus	18.5496	0.0266937
D1	SMART-QitanTech	Gurupi chuvirus-like 1	14.8397	0.021355
D1	SMART-QitanTech	NCBI:txid1923278	14.8397	0.021355
D1	SMART-QitanTech	Trichoplusia ni TED virus	12.9847	0.0186856
D1	SMART-QitanTech	Aedes binegev-like virus 2	12.9847	0.0186856
D1	SMART-QitanTech	Lampyris noctiluca errantivirus 1	11.1297	0.0160162
D1	SMART-QitanTech	Myoviridae sp.	9.27479	0.0133469
D1	SMART-QitanTech	Aedes albopictus anphevirus	9.27479	0.0133469
D1	SMART-QitanTech	Aedes aegypti Thai densovirus	7.41983	0.0106775
D1	SMART-QitanTech	Culex densovirus 0507JS11	7.41983	0.0106775
D1	SMART-QitanTech	Kaiowa virus	7.41983	0.0106775
D1	SMART-QitanTech	Kamiti River virus	5.56487	0.00800811
D1	SMART-QitanTech	Leuven Tombus-like virus 1	5.56487	0.00800811
D1	SMART-QitanTech	Serbia mononega-like virus 1	5.56487	0.00800811
D1	SMART-QitanTech	San Gabriel mononegavirus	5.56487	0.00800811
D1	SMART-QitanTech	Palmetto orthomyxo-like virus	5.56487	0.00800811
D1	SMART-QitanTech	Guadeloupe mosquito quaranja-like virus 1	5.56487	0.00800811
D1	SMART-QitanTech	uncultured densovirus	3.70991	0.00533874
D1	SMART-QitanTech	Haemagogus equinus densovirus	3.70991	0.00533874
D1	SMART-QitanTech	Pisingos virus	3.70991	0.00533874
D1	SMART-QitanTech	Aedes orbi-like virus	3.70991	0.00533874
D1	SMART-QitanTech	Dengue virus 1 Singapore/S275/1990	3.70991	0.00533874
D1	SMART-QitanTech	Bovine viral diarrhea virus 2	3.70991	0.00533874
D1	SMART-QitanTech	Bovine viral diarrhea virus 1	3.70991	0.00533874
D1	SMART-QitanTech	Longgang virus	3.70991	0.00533874
D1	SMART-QitanTech	Aedes rhabdo-like virus	3.70991	0.00533874
D1	SMART-QitanTech	Formosus virus	3.70991	0.00533874
D1	SMART-QitanTech	Feline sarcoma virus (STRAIN GARDNER-RASHEED)	3.70991	0.00533874
D1	SMART-QitanTech	Ceratitis capitata metavirus 2	3.70991	0.00533874
D1	SMART-QitanTech	Aedes binegev-like virus 1	3.70991	0.00533874
D1	SMART-QitanTech	Wolbachia endosymbiont wVitB of Nasonia vitripennis phage WOVitB	1.85496	0.00266937
D1	SMART-QitanTech	Aedes albopictus densovirus 2	1.85496	0.00266937
D1	SMART-QitanTech	Grus japonensis parvoviridae sp.	1.85496	0.00266937
D1	SMART-QitanTech	Ambidensovirus sp.	1.85496	0.00266937
D1	SMART-QitanTech	Australian Anopheles totivirus	1.85496	0.00266937
D1	SMART-QitanTech	Bovine viral diarrhea virus 190cp	1.85496	0.00266937
D1	SMART-QitanTech	Cell fusing agent virus	1.85496	0.00266937
D1	SMART-QitanTech	Gurupi chuvirus-like 2	1.85496	0.00266937
D1	SMART-QitanTech	Culex pseudovishnui rhabdo-like virus	1.85496	0.00266937
D1	SMART-QitanTech	Jurona vesiculovirus	1.85496	0.00266937
D1	SMART-QitanTech	Riverside virus 1	1.85496	0.00266937
D1	SMART-QitanTech	Aedes anphevirus	1.85496	0.00266937
D1	SMART-QitanTech	Aedes aegypti anphevirus	1.85496	0.00266937
D1	SMART-QitanTech	Whidbey virus	1.85496	0.00266937
D1	SMART-QitanTech	Phasi Charoen-like phasivirus	1.85496	0.00266937
D1	SMART-QitanTech	NCBI:txid1608127	1.85496	0.00266937
D1	SMART-QitanTech	Blattodean nairo-related virus OKIAV321	1.85496	0.00266937
D1	SMART-QitanTech	Canya virus	1.85496	0.00266937
D1	SMART-QitanTech	Netjeret virus	1.85496	0.00266937
D1	SMART-QitanTech	Chuvirus Mos8Chu0	1.85496	0.00266937
D1	SMART-QitanTech	Guato virus	1.85496	0.00266937
D1	SMART-QitanTech	Vaccinia virus	1.85496	0.00266937
D1	SMART-QitanTech	Lymphocystis disease virus 4	1.85496	0.00266937
GZb)	Random-Illumina	Aedes phasmavirus	524.945	16.417
GZ	Random-Illumina	Barstukas virus	438.837	13.724
GZ	Random-Illumina	Aedes binegev-like virus 2	419.914	13.133
GZ	Random-Illumina	NCBI:txid2778220	365.484	11.43
GZ	Random-Illumina	Shinobi tetravirus	338.908	10.599
GZ	Random-Illumina	Wenzhou sobemo-like virus 4	250.46	7.833
GZ	Random-Illumina	Sarawak virus	243.869	7.627
GZ	Random-Illumina	Bovine viral diarrhea virus 2	158.823	4.967
GZ	Random-Illumina	Permutotetraviridae sp.	95.889	2.999
GZ	Random-Illumina	Aedes aegypti To virus 2	49.539	1.549
GZ	Random-Illumina	Atrato Retro-like virus	36.57	1.144
GZ	Random-Illumina	Verdadero virus	25.089	0.785
GZ	Random-Illumina	Chibugado virus	19.348	0.605
GZ	Random-Illumina	Makri bunya-like virus	18.497	0.578
GZ	Random-Illumina	Himetobi P virus	18.072	0.565
GZ	Random-Illumina	Aedes binegev-like virus 1	17.434	0.545
GZ	Random-Illumina	Aedes flavivirus	17.009	0.532
GZ	Random-Illumina	Aedes aegypti To virus 1	14.033	0.439
GZ	Random-Illumina	Gurupi chuvirus-like 1	12.969	0.406
GZ	Random-Illumina	NCBI:txid1922926	10.843	0.339
GZ	Random-Illumina	Aedes albopictus anphevirus	8.292	0.259
GZ	Random-Illumina	Formosus virus	8.079	0.253
GZ	Random-Illumina	Kaiowa virus	8.079	0.253
GZ	Random-Illumina	San Gabriel mononegavirus	7.442	0.233
GZ	Random-Illumina	Chuvirus Mos8Chu0	6.804	0.213
GZ	Random-Illumina	Serbia picorna-like virus 1	5.741	0.18
GZ	Random-Illumina	Lampyris noctiluca errantivirus 1	5.528	0.173
GZ	Random-Illumina	Australian Anopheles totivirus	5.315	0.166
GZ	Random-Illumina	Bovine viral diarrhea virus 1	5.315	0.166
GZ	Random-Illumina	Usinis virus	5.103	0.16
GZ	Random-Illumina	Aedes orbi-like virus	4.04	0.126
GZ	Random-Illumina	Trichoplusia ni TED virus	3.827	0.12
GZ	Random-Illumina	Vespula vulgaris Picorna-like virus 2	3.614	0.113
GZ	Random-Illumina	Pisingos virus	3.189	0.1
GZ	Random-Illumina	Serbia mononega-like virus 1	3.189	0.1
GZ	Random-Illumina	Kamiti River virus	2.977	0.093
GZ	Random-Illumina	Cell fusing agent virus	2.764	0.086
GZ	Random-Illumina	Ceratitis capitata metavirus 2	2.551	0.08
GZ	Random-Illumina	Aedes rhabdo-like virus	1.914	0.06
GZ	Random-Illumina	Gurupi chuvirus-like 2	1.914	0.06
GZ	Random-Illumina	NCBI:txid2864010	1.701	0.053
GZ	Random-Illumina	Guato virus	1.701	0.053
GZ	Random-Illumina	Wolbachia phage WO	1.488	0.047
GZ	Random-Illumina	Aedes aegypti virga-like virus	1.488	0.047
GZ	Random-Illumina	Choristoneura rosaceana nucleopolyhedrovirus	1.063	0.033
GZ	Random-Illumina	Palmetto orthomyxo-like virus	1.063	0.033
GZ	Random-Illumina	Aedes orthomyxo-like virus 2	1.063	0.033
GZ	Random-Illumina	Leibnitzia anandria dicistrovirus	1.063	0.033
GZ	Random-Illumina	Cumbaru virus	1.063	0.033
GZ	Random-Illumina	Phasi Charoen-like phasivirus	0.85	0.027
GZ	Random-Illumina	Croada virus	0.85	0.027
GZ	Random-Illumina	Tiger mosquito bi-segmented tombus-like virus	0.638	0.02
GZ	Random-Illumina	Yug Bogdanovac vesiculovirus	0.638	0.02
GZ	Random-Illumina	Longgang virus	0.638	0.02
GZ	Random-Illumina	Culex permutotetra-like virus	0.638	0.02
GZ	Random-Illumina	Vespa velutina associated triato-like virus	0.638	0.02
GZ	Random-Illumina	Totivirus-like Culex mosquito virus 1	0.425	0.013
GZ	Random-Illumina	Fako virus	0.425	0.013
GZ	Random-Illumina	Mosquito flavivirus	0.425	0.013
GZ	Random-Illumina	Aedes anphevirus	0.425	0.013
GZ	Random-Illumina	Atrato Chu-like virus 1	0.425	0.013
GZ	Random-Illumina	Guadeloupe mosquito quaranja-like virus 1	0.425	0.013
GZ	Random-Illumina	Coredo virus	0.425	0.013
GZ	Random-Illumina	Planococcus ficus-associated dicistrovirus 1	0.425	0.013
GZ	Random-Illumina	Canya virus	0.425	0.013
GZ	Random-Illumina	Trichoplusia ni ascovirus 2c	0.425	0.013
GZ	Random-Illumina	Halorubrum virus HRTV-28	0.213	0.007
GZ	Random-Illumina	Epinotia aporema granulovirus	0.213	0.007
GZ	Random-Illumina	Cotesia sesamiae Mombasa bracovirus	0.213	0.007
GZ	Random-Illumina	Culex inatomii totivirus	0.213	0.007
GZ	Random-Illumina	Fitzroy Crossing toti-like virus 1	0.213	0.007
GZ	Random-Illumina	Guadeloupe Culex rhabdovirus	0.213	0.007
GZ	Random-Illumina	Scophthalmus maximus rhabdovirus	0.213	0.007
GZ	Random-Illumina	Merida virus	0.213	0.007
GZ	Random-Illumina	Riverside virus 1	0.213	0.007
GZ	Random-Illumina	Drosophila sturtevanti sigmavirus	0.213	0.007
GZ	Random-Illumina	NCBI:txid1608127	0.213	0.007
GZ	Random-Illumina	Whidbey virus	0.213	0.007
GZ	Random-Illumina	Erysiphe necator associated partitivirus 2	0.213	0.007
GZ	Random-Illumina	Atrato Partiti-like virus 1	0.213	0.007
GZ	Random-Illumina	Picornavirales Q_sR_OV_023	0.213	0.007
GZ	Random-Illumina	Vespula vulgaris Sobemo-like virus 1	0.213	0.007
GZ	Random-Illumina	Solenopsis invicta virus 6	0.213	0.007
GZ	Random-Illumina	Bundaberg bee virus 1	0.213	0.007
GZ	Random-Illumina	Porcine endogenous retrovirus	0.213	0.007
GZ	Random-Illumina	Wolbachia phage WOcauB1	0.213	0.007
GZ	Random-Illumina	Terrestrivirus sp.	0.213	0.007
GZ	SMART-Illumina	Aedes phasmavirus	858.147	25.58
GZ	SMART-Illumina	Aedes binegev-like virus 2	702.047	20.927
GZ	SMART-Illumina	NCBI:txid2778220	273.782	8.161
GZ	SMART-Illumina	Atrato Retro-like virus	265.896	7.926
GZ	SMART-Illumina	Sarawak virus	211.706	6.311
GZ	SMART-Illumina	Shinobi tetravirus	178.343	5.316
GZ	SMART-Illumina	Permutotetraviridae sp.	175.512	5.232
GZ	SMART-Illumina	Barstukas virus	114.244	3.405
GZ	SMART-Illumina	Wenzhou sobemo-like virus 4	93.013	2.773
GZ	SMART-Illumina	Aedes binegev-like virus 1	79.263	2.363
GZ	SMART-Illumina	Tiger mosquito bi-segmented tombus-like virus	62.481	1.862
GZ	SMART-Illumina	Bovine viral diarrhea virus 2	56.212	1.676
GZ	SMART-Illumina	Aedes aegypti To virus 2	43.271	1.29
GZ	SMART-Illumina	Siphoviridae sp.	25.275	0.753
GZ	SMART-Illumina	Verdadero virus	18.4	0.548
GZ	SMART-Illumina	Kaiowa virus	17.996	0.536
GZ	SMART-Illumina	Gurupi chuvirus-like 1	16.176	0.482
GZ	SMART-Illumina	Aedes aegypti To virus 1	14.761	0.44
GZ	SMART-Illumina	Chibugado virus	10.515	0.313
GZ	SMART-Illumina	Aedes flavivirus	9.706	0.289
GZ	SMART-Illumina	Myoviridae sp.	8.695	0.259
GZ	SMART-Illumina	Aedes albopictus anphevirus	7.886	0.235
GZ	SMART-Illumina	Trichoplusia ni TED virus	7.077	0.211
GZ	SMART-Illumina	Lampyris noctiluca errantivirus 1	6.066	0.181
GZ	SMART-Illumina	Wolbachia phage WO	5.055	0.151
GZ	SMART-Illumina	Usinis virus	5.055	0.151
GZ	SMART-Illumina	Australian Anopheles totivirus	4.853	0.145
GZ	SMART-Illumina	Aedes orthomyxo-like virus 2	4.651	0.139
GZ	SMART-Illumina	Hypsignathus monstrosus tombus-like virus 1	4.448	0.133
GZ	SMART-Illumina	Formosus virus	4.044	0.121
GZ	SMART-Illumina	Serbia mononega-like virus 1	4.044	0.121
GZ	SMART-Illumina	Longgang virus	3.842	0.115
GZ	SMART-Illumina	Gurupi chuvirus-like 2	3.64	0.108
GZ	SMART-Illumina	Kamiti River virus	3.235	0.096
GZ	SMART-Illumina	NCBI:txid2864010	3.033	0.09
GZ	SMART-Illumina	Guadeloupe mosquito virus	3.033	0.09
GZ	SMART-Illumina	Guato virus	2.426	0.072
GZ	SMART-Illumina	Palmetto orthomyxo-like virus	2.224	0.066
GZ	SMART-Illumina	Makri bunya-like virus	2.224	0.066
GZ	SMART-Illumina	NCBI:txid1922926	2.224	0.066
GZ	SMART-Illumina	Chuvirus Mos8Chu0	2.224	0.066
GZ	SMART-Illumina	Escherichia phage phiX174	2.022	0.06
GZ	SMART-Illumina	Pisingos virus	2.022	0.06
GZ	SMART-Illumina	Croada virus	2.022	0.06
GZ	SMART-Illumina	Cell fusing agent virus	1.82	0.054
GZ	SMART-Illumina	Cumbaru virus	1.82	0.054
GZ	SMART-Illumina	Aedes orbi-like virus	1.618	0.048
GZ	SMART-Illumina	Himetobi P virus	1.618	0.048
GZ	SMART-Illumina	NCBI:txid2315808	1.618	0.048
GZ	SMART-Illumina	San Gabriel mononegavirus	1.415	0.042
GZ	SMART-Illumina	Cotesia sesamiae Mombasa bracovirus	1.011	0.03
GZ	SMART-Illumina	Bovine viral diarrhea virus 1	1.011	0.03
GZ	SMART-Illumina	Atrato Partiti-like virus 1	1.011	0.03
GZ	SMART-Illumina	Porcine endogenous retrovirus	1.011	0.03
GZ	SMART-Illumina	Netjeret virus	1.011	0.03
GZ	SMART-Illumina	Aedes aegypti virga-like virus	1.011	0.03
GZ	SMART-Illumina	Yug Bogdanovac vesiculovirus	0.809	0.024
GZ	SMART-Illumina	Ceratitis capitata metavirus 2	0.809	0.024
GZ	SMART-Illumina	Canya virus	0.809	0.024
GZ	SMART-Illumina	NCBI:txid1922876	0.809	0.024
GZ	SMART-Illumina	NCBI:txid1923250	0.607	0.018
GZ	SMART-Illumina	Wolbachia endosymbiont wVitA of Nasonia vitripennis phage WOVitA1	0.404	0.012
GZ	SMART-Illumina	Cotesia vestalis bracovirus	0.404	0.012
GZ	SMART-Illumina	Bovine viral diarrhea virus-1 strain CP821	0.404	0.012
GZ	SMART-Illumina	Aedes galloisi flavivirus	0.404	0.012
GZ	SMART-Illumina	Perch perhabdovirus	0.404	0.012
GZ	SMART-Illumina	Riverside virus 1	0.404	0.012
GZ	SMART-Illumina	Aedes rhabdo-like virus	0.404	0.012
GZ	SMART-Illumina	Taishun Tick Virus	0.404	0.012
GZ	SMART-Illumina	Culex tritaeniorhynchus rhabdovirus	0.404	0.012
GZ	SMART-Illumina	Wolbachia phage WOcauB1	0.404	0.012
GZ	SMART-Illumina	Megaviridae environmental sample	0.404	0.012
GZ	SMART-Illumina	Salmonella phage alphaalpha	0.202	0.006
GZ	SMART-Illumina	Enterobacteria phage MED1	0.202	0.006
GZ	SMART-Illumina	Enterobacteria phage NC56	0.202	0.006
GZ	SMART-Illumina	Adeno-associated virus	0.202	0.006
GZ	SMART-Illumina	Mosquito densovirus BR/07	0.202	0.006
GZ	SMART-Illumina	Aedes albopictus densovirus 7	0.202	0.006
GZ	SMART-Illumina	dsRNA virus environmental sample	0.202	0.006
GZ	SMART-Illumina	Fitzroy Crossing toti-like virus 1	0.202	0.006
GZ	SMART-Illumina	Aedes aegypti toti-like virus	0.202	0.006
GZ	SMART-Illumina	Totivirus-like Culex mosquito virus 1	0.202	0.006
GZ	SMART-Illumina	Culex inatomii totivirus	0.202	0.006
GZ	SMART-Illumina	Phocid orthoreovirus 1	0.202	0.006
GZ	SMART-Illumina	Mosquito flavivirus	0.202	0.006
GZ	SMART-Illumina	Grenada mosquito rhabdovirus 1	0.202	0.006
GZ	SMART-Illumina	Atrato Chu-like virus 1	0.202	0.006
GZ	SMART-Illumina	Isfahan virus	0.202	0.006
GZ	SMART-Illumina	Culex tritaeniorhynchus Anphevirus	0.202	0.006
GZ	SMART-Illumina	Guadeloupe mosquito mononega-like virus	0.202	0.006
GZ	SMART-Illumina	Merida virus	0.202	0.006
GZ	SMART-Illumina	Ohlsdorf virus	0.202	0.006
GZ	SMART-Illumina	Evros rhabdovirus 2	0.202	0.006
GZ	SMART-Illumina	NCBI:txid1922904	0.202	0.006
GZ	SMART-Illumina	Phasi Charoen-like phasivirus	0.202	0.006
GZ	SMART-Illumina	Xanthi partiti-like virus	0.202	0.006
GZ	SMART-Illumina	Atrato Partiti-like virus 2	0.202	0.006
GZ	SMART-Illumina	Atrato Sobemo-like virus 5	0.202	0.006
GZ	SMART-Illumina	Aedes sobemo-like virus	0.202	0.006
GZ	SMART-Illumina	Feline sarcoma virus (STRAIN GARDNER-RASHEED)	0.202	0.006
GZ	SMART-Illumina	Xenotropic murine leukemia virus	0.202	0.006
GZ	SMART-Illumina	Xenotropic MuLV-related virus VP35	0.202	0.006
GZ	SMART-Illumina	Human endogenous retrovirus K	0.202	0.006
GZ	SMART-Illumina	Kellev virus	0.202	0.006
GZ	SMART-Illumina	NCBI:txid1923298	0.202	0.006
GZ	SMART-Illumina	NCBI:txid1923327	0.202	0.006
GZ	SMART-Illumina	Sylvanvirus sp.	0.202	0.006
GZ	SMART-Illumina	Lumpy skin disease virus	0.202	0.006
GZ	SMART-Illumina	Marseillevirus LCMAC201	0.202	0.006
GZ	SMART-Illumina	Trichoplusia ni ascovirus 2c	0.202	0.006
GZ	SMART-Oxford	Atrato Retro-like virus	1440.56	19.793
GZ	SMART-Oxford	Aedes binegev-like virus 2	1380.22	18.964
GZ	SMART-Oxford	Aedes phasmavirus	715	9.824
GZ	SMART-Oxford	NCBI:txid2778220	475.158	6.528
GZ	SMART-Oxford	Aedes aegypti To virus 2	435.939	5.99
GZ	SMART-Oxford	Sarawak virus	407.279	5.596
GZ	SMART-Oxford	Barstukas virus	333.365	4.58
GZ	SMART-Oxford	Shinobi tetravirus	276.044	3.793
GZ	SMART-Oxford	Wenzhou sobemo-like virus 4	274.536	3.772
GZ	SMART-Oxford	Permutotetraviridae sp.	190.063	2.611
GZ	SMART-Oxford	Aedes binegev-like virus 1	176.487	2.425
GZ	SMART-Oxford	Aedes aegypti To virus 1	164.42	2.259
GZ	SMART-Oxford	Chibugado virus	119.167	1.637
GZ	SMART-Oxford	Gurupi chuvirus-like 1	98.049	1.347
GZ	SMART-Oxford	Tiger mosquito bi-segmented tombus-like virus	76.93	1.057
GZ	SMART-Oxford	Cotesia sesamiae Mombasa bracovirus	67.88	0.933
GZ	SMART-Oxford	Lampyris noctiluca errantivirus 1	58.829	0.808
GZ	SMART-Oxford	Verdadero virus	48.27	0.663
GZ	SMART-Oxford	Kaiowa virus	46.762	0.642
GZ	SMART-Oxford	Siphoviridae sp.	40.728	0.56
GZ	SMART-Oxford	Aedes flavivirus	40.728	0.56
GZ	SMART-Oxford	NCBI:txid2864010	33.186	0.456
GZ	SMART-Oxford	Wolbachia phage WO	28.66	0.394
GZ	SMART-Oxford	Trichoplusia ni TED virus	27.152	0.373
GZ	SMART-Oxford	Formosus virus	24.135	0.332
GZ	SMART-Oxford	Makri bunya-like virus	19.61	0.269
GZ	SMART-Oxford	Guato virus	19.61	0.269
GZ	SMART-Oxford	Usinis virus	18.101	0.249
GZ	SMART-Oxford	Australian Anopheles totivirus	16.593	0.228
GZ	SMART-Oxford	Aedes albopictus anphevirus	15.084	0.207
GZ	SMART-Oxford	Serbia mononega-like virus 1	10.559	0.145
GZ	SMART-Oxford	Longgang virus	10.559	0.145
GZ	SMART-Oxford	Chuvirus Mos8Chu0	10.559	0.145
GZ	SMART-Oxford	Myoviridae sp.	9.051	0.124
GZ	SMART-Oxford	Gurupi chuvirus-like 2	9.051	0.124
GZ	SMART-Oxford	Ceratitis capitata metavirus 2	9.051	0.124
GZ	SMART-Oxford	Bovine viral diarrhea virus 2	7.542	0.104
GZ	SMART-Oxford	Pisingos virus	6.034	0.083
GZ	SMART-Oxford	Bovine viral diarrhea virus 1	6.034	0.083
GZ	SMART-Oxford	Cell fusing agent virus	6.034	0.083
GZ	SMART-Oxford	Atrato Partiti-like virus 1	6.034	0.083
GZ	SMART-Oxford	Canya virus	6.034	0.083
GZ	SMART-Oxford	Netjeret virus	6.034	0.083
GZ	SMART-Oxford	San Gabriel mononegavirus	4.525	0.062
GZ	SMART-Oxford	NCBI:txid1922926	4.525	0.062
GZ	SMART-Oxford	Croada virus	4.525	0.062
GZ	SMART-Oxford	Cumbaru virus	4.525	0.062
GZ	SMART-Oxford	Wolbachia endosymbiont wVitB of Nasonia vitripennis phage WOVitB	3.017	0.041
GZ	SMART-Oxford	Aedes densonucleosis virus (STRAIN GKV 002 002)	3.017	0.041
GZ	SMART-Oxford	Guadeloupe mosquito mononega-like virus	3.017	0.041
GZ	SMART-Oxford	Aedes orthomyxo-like virus 2	3.017	0.041
GZ	SMART-Oxford	Vespula vulgaris Picorna-like virus 2	3.017	0.041
GZ	SMART-Oxford	Multiple sclerosis associated retrovirus	3.017	0.041
GZ	SMART-Oxford	Porcine endogenous retrovirus	3.017	0.041
GZ	SMART-Oxford	Feline sarcoma virus (STRAIN GARDNER-RASHEED)	3.017	0.041
GZ	SMART-Oxford	Aedes aegypti virga-like virus	3.017	0.041
GZ	SMART-Oxford	Trichoplusia ni ascovirus 2c	3.017	0.041
GZ	SMART-Oxford	Mycolicibacterium phage J1	1.508	0.021
GZ	SMART-Oxford	uncultured Caudovirales phage	1.508	0.021
GZ	SMART-Oxford	Wolbachia endosymbiont wVitA of Nasonia vitripennis phage WOVitA1	1.508	0.021
GZ	SMART-Oxford	Plant associated genomovirus 21	1.508	0.021
GZ	SMART-Oxford	dsRNA virus environmental sample	1.508	0.021
GZ	SMART-Oxford	Drama totivirus	1.508	0.021
GZ	SMART-Oxford	Aedes orbi-like virus	1.508	0.021
GZ	SMART-Oxford	Kamiti River virus	1.508	0.021
GZ	SMART-Oxford	Mosquito flavivirus	1.508	0.021
GZ	SMART-Oxford	Evros rhabdovirus 2	1.508	0.021
GZ	SMART-Oxford	Guadeloupe Culex rhabdovirus	1.508	0.021
GZ	SMART-Oxford	Grenada mosquito rhabdovirus 1	1.508	0.021
GZ	SMART-Oxford	Merida-like virus KE-2017a	1.508	0.021
GZ	SMART-Oxford	Dolphin rhabdovirus	1.508	0.021
GZ	SMART-Oxford	Riverside virus 1	1.508	0.021
GZ	SMART-Oxford	Culex pseudovishnui rhabdo-like virus	1.508	0.021
GZ	SMART-Oxford	Isfahan virus	1.508	0.021
GZ	SMART-Oxford	Rhabdoviridae sp.	1.508	0.021
GZ	SMART-Oxford	Radi vesiculovirus	1.508	0.021
GZ	SMART-Oxford	Palmetto orthomyxo-like virus	1.508	0.021
GZ	SMART-Oxford	Phasi Charoen-like phasivirus	1.508	0.021
GZ	SMART-Oxford	Coredo virus	1.508	0.021
GZ	SMART-Oxford	Guadeloupe mosquito phasivirus	1.508	0.021
GZ	SMART-Oxford	Culex permutotetra-like virus	1.508	0.021
GZ	SMART-Oxford	Dragana partiti-like virus	1.508	0.021
GZ	SMART-Oxford	Himetobi P virus	1.508	0.021
GZ	SMART-Oxford	NCBI:txid2315808	1.508	0.021
GZ	SMART-Oxford	Planococcus ficus-associated dicistrovirus 1	1.508	0.021
GZ	SMART-Oxford	Aedes sobemo-like virus	1.508	0.021
GZ	SMART-Oxford	Aucuba ringspot virus	1.508	0.021
GZ	SMART-Oxford	Feline foamy virus	1.508	0.021
GZ	SMART-Oxford	Kisumu mosquito virus	1.508	0.021
GZ	SMART-Oxford	Mejal virus	1.508	0.021
GZ	SMART-Oxford	NCBI:txid1923029	1.508	0.021
GZ	SMART-Oxford	Wolbachia phage WOcauB1	1.508	0.021
GZ	SMART-Oxford	Guadeloupe mosquito virus	1.508	0.021
GZ	SMART-Oxford	Moumouvirus maliensis	1.508	0.021
GZ	SMART-Oxford	Dasineura jujubifolia toursvirus 2a	1.508	0.021
GZ	SMART-Oxford	Lymphocystis disease virus 4	1.508	0.021
GZ	SMART-QitanTech	Aedes binegev-like virus 2	1075.34	18.98
GZ	SMART-QitanTech	Atrato Retro-like virus	788.725	13.922
GZ	SMART-QitanTech	Aedes phasmavirus	615.883	10.871
GZ	SMART-QitanTech	NCBI:txid2778220	445.23	7.859
GZ	SMART-QitanTech	Sarawak virus	352.246	6.217
GZ	SMART-QitanTech	Barstukas virus	340.213	6.005
GZ	SMART-QitanTech	Aedes aegypti To virus 2	319.428	5.638
GZ	SMART-QitanTech	Shinobi tetravirus	263.637	4.653
GZ	SMART-QitanTech	Wenzhou sobemo-like virus 4	258.168	4.557
GZ	SMART-QitanTech	Permutotetraviridae sp.	162.996	2.877
GZ	SMART-QitanTech	Aedes binegev-like virus 1	134.554	2.375
GZ	SMART-QitanTech	Aedes aegypti To virus 1	117.051	2.066
GZ	SMART-QitanTech	Cotesia sesamiae Mombasa bracovirus	62.354	1.101
GZ	SMART-QitanTech	Gurupi chuvirus-like 1	62.354	1.101
GZ	SMART-QitanTech	Chibugado virus	61.26	1.081
GZ	SMART-QitanTech	Lampyris noctiluca errantivirus 1	61.26	1.081
GZ	SMART-QitanTech	Siphoviridae sp.	55.791	0.985
GZ	SMART-QitanTech	Trichoplusia ni TED virus	47.039	0.83
GZ	SMART-QitanTech	Kaiowa virus	39.382	0.695
GZ	SMART-QitanTech	Verdadero virus	37.194	0.656
GZ	SMART-QitanTech	Tiger mosquito bi-segmented tombus-like virus	33.912	0.599
GZ	SMART-QitanTech	Aedes flavivirus	32.818	0.579
GZ	SMART-QitanTech	Wolbachia phage WO	22.973	0.405
GZ	SMART-QitanTech	Aedes albopictus anphevirus	22.973	0.405
GZ	SMART-QitanTech	NCBI:txid2864010	22.973	0.405
GZ	SMART-QitanTech	Australian Anopheles totivirus	13.127	0.232
GZ	SMART-QitanTech	Bovine viral diarrhea virus 2	13.127	0.232
GZ	SMART-QitanTech	Usinis virus	13.127	0.232
GZ	SMART-QitanTech	Guato virus	13.127	0.232
GZ	SMART-QitanTech	Formosus virus	12.033	0.212
GZ	SMART-QitanTech	Serbia mononega-like virus 1	10.939	0.193
GZ	SMART-QitanTech	Makri bunya-like virus	10.939	0.193
GZ	SMART-QitanTech	Kamiti River virus	9.845	0.174
GZ	SMART-QitanTech	Cell fusing agent virus	9.845	0.174
GZ	SMART-QitanTech	Pisingos virus	7.658	0.135
GZ	SMART-QitanTech	San Gabriel mononegavirus	6.564	0.116
GZ	SMART-QitanTech	NCBI:txid1922926	6.564	0.116
GZ	SMART-QitanTech	Gurupi chuvirus-like 2	5.47	0.097
GZ	SMART-QitanTech	Porcine endogenous retrovirus	5.47	0.097
GZ	SMART-QitanTech	Mosquito flavivirus	4.376	0.077
GZ	SMART-QitanTech	Evros rhabdovirus 2	4.376	0.077
GZ	SMART-QitanTech	Palmetto orthomyxo-like virus	4.376	0.077
GZ	SMART-QitanTech	Phasi Charoen-like phasivirus	4.376	0.077
GZ	SMART-QitanTech	Aedes sobemo-like virus	4.376	0.077
GZ	SMART-QitanTech	Himetobi P virus	4.376	0.077
GZ	SMART-QitanTech	Aedes rhabdo-like virus	3.282	0.058
GZ	SMART-QitanTech	Longgang virus	3.282	0.058
GZ	SMART-QitanTech	Aedes orthomyxo-like virus 2	3.282	0.058
GZ	SMART-QitanTech	Ceratitis capitata metavirus 2	3.282	0.058
GZ	SMART-QitanTech	Croada virus	3.282	0.058
GZ	SMART-QitanTech	Aedes densonucleosis virus (STRAIN GKV 002 002)	2.188	0.039
GZ	SMART-QitanTech	Aedes orbi-like virus	2.188	0.039
GZ	SMART-QitanTech	Canya virus	2.188	0.039
GZ	SMART-QitanTech	Kellev virus	2.188	0.039
GZ	SMART-QitanTech	Aedes aegypti virga-like virus	2.188	0.039
GZ	SMART-QitanTech	Chuvirus Mos8Chu0	2.188	0.039
GZ	SMART-QitanTech	Cumbaru virus	2.188	0.039
GZ	SMART-QitanTech	Guadeloupe mosquito virus	2.188	0.039
GZ	SMART-QitanTech	Wolbachia endosymbiont wVitB of Nasonia vitripennis phage WOVitB	1.094	0.019
GZ	SMART-QitanTech	Mosquito densovirus BR/07	1.094	0.019
GZ	SMART-QitanTech	Neodiprion sertifer nucleopolyhedrovirus	1.094	0.019
GZ	SMART-QitanTech	Aedes aegypti toti-like virus	1.094	0.019
GZ	SMART-QitanTech	Drama totivirus	1.094	0.019
GZ	SMART-QitanTech	Bovine viral diarrhea virus 1	1.094	0.019
GZ	SMART-QitanTech	Ochlerotatus scapularis flavivirus	1.094	0.019
GZ	SMART-QitanTech	Aedes galloisi flavivirus	1.094	0.019
GZ	SMART-QitanTech	Marma virus	1.094	0.019
GZ	SMART-QitanTech	Guadeloupe mosquito mononega-like virus	1.094	0.019
GZ	SMART-QitanTech	Landjia virus	1.094	0.019
GZ	SMART-QitanTech	Merida virus	1.094	0.019
GZ	SMART-QitanTech	Atrato Rhabdo-like virus 2	1.094	0.019
GZ	SMART-QitanTech	Atrato Partiti-like virus 1	1.094	0.019
GZ	SMART-QitanTech	Vespula vulgaris Sobemo-like virus 1	1.094	0.019
GZ	SMART-QitanTech	Vespula vulgaris Picorna-like virus 2	1.094	0.019
GZ	SMART-QitanTech	Leibnitzia anandria dicistrovirus	1.094	0.019
GZ	SMART-QitanTech	NCBI:txid2315808	1.094	0.019
GZ	SMART-QitanTech	Planococcus ficus-associated dicistrovirus 1	1.094	0.019
GZ	SMART-QitanTech	Feline sarcoma virus (STRAIN GARDNER-RASHEED)	1.094	0.019
GZ	SMART-QitanTech	Culex inatomii luteo-like virus	1.094	0.019
GZ	SMART-QitanTech	Lotchka virus	1.094	0.019
GZ	SMART-QitanTech	Netjeret virus	1.094	0.019
GZ	SMART-QitanTech	NCBI:txid1923327	1.094	0.019
GZ	SMART-QitanTech	Aedes alboannulatus orthomyxo-like virus	1.094	0.019
GZ	SMART-QitanTech	Sylvanvirus sp.	1.094	0.019
GZ	SMART-QitanTech	Virus sp.	1.094	0.019
GZ	SMART-QitanTech	Catovirus CTV1	1.094	0.019
GZ	SMART-QitanTech	Hyperionvirus sp.	1.094	0.019
ZSc)	Random-Illumina	Aedes pseudoscutellaris reovirus	7105.4	31.105
ZS	Random-Illumina	Tiger mosquito bi-segmented tombus-like virus	4066.99	17.804
ZS	Random-Illumina	Shinobi tetravirus	3188.62	13.959
ZS	Random-Illumina	Sarawak virus	2240.96	9.81
ZS	Random-Illumina	Fako virus	1503.87	6.584
ZS	Random-Illumina	Barstukas virus	1093.6	4.787
ZS	Random-Illumina	Aedes phasmavirus	1092.05	4.781
ZS	Random-Illumina	Permutotetraviridae sp.	764.453	3.347
ZS	Random-Illumina	Aedes binegev-like virus 2	456.848	2
ZS	Random-Illumina	NCBI:txid2778220	314.204	1.375
ZS	Random-Illumina	Wenzhou sobemo-like virus 4	176.995	0.775
ZS	Random-Illumina	Usinis virus	150.407	0.658
ZS	Random-Illumina	Bovine viral diarrhea virus 2	137.598	0.602
ZS	Random-Illumina	Aedes albopictus anphevirus	94.902	0.415
ZS	Random-Illumina	Aedes orthomyxo-like virus 2	65.791	0.288
ZS	Random-Illumina	Aedes aegypti To virus 2	52.206	0.229
ZS	Random-Illumina	Makri bunya-like virus	39.785	0.174
ZS	Random-Illumina	Atrato Retro-like virus	33.963	0.149
ZS	Random-Illumina	Verdadero virus	24.841	0.109
ZS	Random-Illumina	Chibugado virus	21.154	0.093
ZS	Random-Illumina	NCBI:txid2864010	19.99	0.088
ZS	Random-Illumina	Aedes aegypti To virus 1	16.884	0.074
ZS	Random-Illumina	Aedes binegev-like virus 1	16.108	0.071
ZS	Random-Illumina	Aedes flavivirus	15.72	0.069
ZS	Random-Illumina	Gurupi chuvirus-like 1	14.555	0.064
ZS	Random-Illumina	Longgang virus	11.256	0.049
ZS	Random-Illumina	Kaiowa virus	10.674	0.047
ZS	Random-Illumina	Formosus virus	8.539	0.037
ZS	Random-Illumina	Hypsignathus monstrosus tombus-like virus 1	8.151	0.036
ZS	Random-Illumina	Australian Anopheles totivirus	7.957	0.035
ZS	Random-Illumina	Lampyris noctiluca errantivirus 1	7.181	0.031
ZS	Random-Illumina	Culex permutotetra-like virus	6.598	0.029
ZS	Random-Illumina	Bovine viral diarrhea virus 1	6.21	0.027
ZS	Random-Illumina	Chuvirus Mos8Chu0	5.822	0.025
ZS	Random-Illumina	Trichoplusia ni TED virus	5.434	0.024
ZS	Random-Illumina	Guadeloupe mosquito quaranja-like virus 1	5.24	0.023
ZS	Random-Illumina	Serbia mononega-like virus 1	5.046	0.022
ZS	Random-Illumina	Cell fusing agent virus	4.27	0.019
ZS	Random-Illumina	Palmetto orthomyxo-like virus	4.27	0.019
ZS	Random-Illumina	Aedes orbi-like virus	4.076	0.018
ZS	Random-Illumina	Guato virus	3.493	0.015
ZS	Random-Illumina	Pisingos virus	2.911	0.013
ZS	Random-Illumina	Kamiti River virus	2.523	0.011
ZS	Random-Illumina	Gurupi chuvirus-like 2	2.523	0.011
ZS	Random-Illumina	Wolbachia phage WO	2.135	0.009
ZS	Random-Illumina	Aedes rhabdo-like virus	1.941	0.008
ZS	Random-Illumina	Ceratitis capitata metavirus 2	1.553	0.007
ZS	Random-Illumina	Aedes detritus orthomyxo-like virus	1.359	0.006
ZS	Random-Illumina	Atrato Partiti-like virus 1	1.359	0.006
ZS	Random-Illumina	Choristoneura rosaceana nucleopolyhedrovirus	1.164	0.005
ZS	Random-Illumina	Cumbaru virus	1.164	0.005
ZS	Random-Illumina	NCBI:txid2315808	0.97	0.004
ZS	Random-Illumina	Phasi Charoen-like phasivirus	0.97	0.004
ZS	Random-Illumina	NCBI:txid1922926	0.776	0.003
ZS	Random-Illumina	Cotesia sesamiae Mombasa bracovirus	0.582	0.003
ZS	Random-Illumina	Aedes galloisi flavivirus	0.582	0.003
ZS	Random-Illumina	Guadeloupe mosquito mononega-like virus	0.582	0.003
ZS	Random-Illumina	Canya virus	0.582	0.003
ZS	Random-Illumina	Netjeret virus	0.582	0.003
ZS	Random-Illumina	Aedes aegypti virga-like virus	0.582	0.003
ZS	Random-Illumina	Culex rhabdo-like virus	0.388	0.002
ZS	Random-Illumina	Aedes anphevirus	0.388	0.002
ZS	Random-Illumina	Xanthi partiti-like virus	0.388	0.002
ZS	Random-Illumina	Pyramimonas orientalis virus	0.388	0.002
ZS	Random-Illumina	Bovine gammaherpesvirus 6	0.194	0.001
ZS	Random-Illumina	Phage 71_18	0.194	0.001
ZS	Random-Illumina	Caudovirales sp.	0.194	0.001
ZS	Random-Illumina	Aedes aegypti toti-like virus	0.194	0.001
ZS	Random-Illumina	Fitzroy Crossing toti-like virus 1	0.194	0.001
ZS	Random-Illumina	Lindangsbacken virus	0.194	0.001
ZS	Random-Illumina	Bovine viral diarrhea virus T-20	0.194	0.001
ZS	Random-Illumina	Merida-like virus KE-2017a	0.194	0.001
ZS	Random-Illumina	Atrato Rhabdo-like virus 2	0.194	0.001
ZS	Random-Illumina	San Gabriel mononegavirus	0.194	0.001
ZS	Random-Illumina	Aedes aegypti anphevirus	0.194	0.001
ZS	Random-Illumina	Culex mononega-like virus 2	0.194	0.001
ZS	Random-Illumina	NCBI:txid1608127	0.194	0.001
ZS	Random-Illumina	Atrato Partiti-like virus 3	0.194	0.001
ZS	Random-Illumina	Bundaberg bee virus 1	0.194	0.001
ZS	Random-Illumina	Armigeres iflavirus	0.194	0.001
ZS	Random-Illumina	Infectious flacherie virus	0.194	0.001
ZS	Random-Illumina	NCBI:txid1923250	0.194	0.001
ZS	Random-Illumina	Wolbachia phage WOcauB1	0.194	0.001
ZS	Random-Illumina	Croada virus	0.194	0.001
ZS	Random-Illumina	Marseillevirus LCMAC103	0.194	0.001
ZS	Random-Illumina	Terrestrivirus sp.	0.194	0.001
ZS	Random-Illumina	Catovirus CTV1	0.194	0.001
ZS	SMART-Illumina	Tiger mosquito bi-segmented tombus-like virus	12643	36.494
ZS	SMART-Illumina	Sarawak virus	5789.51	16.711
ZS	SMART-Illumina	Permutotetraviridae sp.	4865.41	14.044
ZS	SMART-Illumina	Shinobi tetravirus	4291.6	12.388
ZS	SMART-Illumina	Hypsignathus monstrosus tombus-like virus 1	3033.62	8.757
ZS	SMART-Illumina	Aedes binegev-like virus 2	1306	3.77
ZS	SMART-Illumina	Aedes pseudoscutellaris reovirus	615.128	1.776
ZS	SMART-Illumina	Aedes phasmavirus	544.328	1.571
ZS	SMART-Illumina	Barstukas virus	388.251	1.121
ZS	SMART-Illumina	NCBI:txid2778220	296.617	0.856
ZS	SMART-Illumina	Atrato Retro-like virus	122.531	0.354
ZS	SMART-Illumina	Aedes binegev-like virus 1	116.528	0.336
ZS	SMART-Illumina	Bovine viral diarrhea virus 2	107.524	0.31
ZS	SMART-Illumina	Aedes orthomyxo-like virus 2	88.102	0.254
ZS	SMART-Illumina	Fako virus	59.323	0.171
ZS	SMART-Illumina	Wenzhou sobemo-like virus 4	58.264	0.168
ZS	SMART-Illumina	Usinis virus	51.025	0.147
ZS	SMART-Illumina	Siphoviridae sp.	41.138	0.119
ZS	SMART-Illumina	Aedes albopictus anphevirus	31.957	0.092
ZS	SMART-Illumina	Myoviridae sp.	31.427	0.091
ZS	SMART-Illumina	Kamiti River virus	15.184	0.044
ZS	SMART-Illumina	Aedes aegypti To virus 2	14.301	0.041
ZS	SMART-Illumina	Culex permutotetra-like virus	13.242	0.038
ZS	SMART-Illumina	Aedes flavivirus	10.417	0.03
ZS	SMART-Illumina	Makri bunya-like virus	10.24	0.03
ZS	SMART-Illumina	Longgang virus	8.298	0.024
ZS	SMART-Illumina	Verdadero virus	8.298	0.024
ZS	SMART-Illumina	Australian Anopheles totivirus	4.767	0.014
ZS	SMART-Illumina	Formosus virus	4.767	0.014
ZS	SMART-Illumina	NCBI:txid2864010	4.591	0.013
ZS	SMART-Illumina	Gurupi chuvirus-like 1	4.237	0.012
ZS	SMART-Illumina	Kaiowa virus	4.061	0.012
ZS	SMART-Illumina	Netjeret virus	3.708	0.011
ZS	SMART-Illumina	Aedes aegypti To virus 1	3.531	0.01
ZS	SMART-Illumina	Chibugado virus	3.001	0.009
ZS	SMART-Illumina	Lampyris noctiluca errantivirus 1	2.825	0.008
ZS	SMART-Illumina	Escherichia phage phiX174	2.119	0.006
ZS	SMART-Illumina	Pisingos virus	2.119	0.006
ZS	SMART-Illumina	Palmetto orthomyxo-like virus	1.942	0.006
ZS	SMART-Illumina	Aedes orbi-like virus	1.766	0.005
ZS	SMART-Illumina	Serbia mononega-like virus 1	1.766	0.005
ZS	SMART-Illumina	Bovine viral diarrhea virus 1	1.589	0.005
ZS	SMART-Illumina	Cell fusing agent virus	1.589	0.005
ZS	SMART-Illumina	Guadeloupe mosquito quaranja-like virus 1	1.412	0.004
ZS	SMART-Illumina	Trichoplusia ni TED virus	1.412	0.004
ZS	SMART-Illumina	Chuvirus Mos8Chu0	1.412	0.004
ZS	SMART-Illumina	Xanthomonas phage XAJ2	1.236	0.004
ZS	SMART-Illumina	Avian sarcoma virus 16	1.059	0.003
ZS	SMART-Illumina	Wolbachia phage WO	0.883	0.003
ZS	SMART-Illumina	NCBI:txid2315808	0.883	0.003
ZS	SMART-Illumina	Atrato Partiti-like virus 1	0.883	0.003
ZS	SMART-Illumina	NCBI:txid1922926	0.883	0.003
ZS	SMART-Illumina	Croada virus	0.883	0.003
ZS	SMART-Illumina	Mycolicibacterium phage J1	0.706	0.002
ZS	SMART-Illumina	Gurupi chuvirus-like 2	0.706	0.002
ZS	SMART-Illumina	Parainfluenza virus 5	0.706	0.002
ZS	SMART-Illumina	Aedes detritus orthomyxo-like virus	0.706	0.002
ZS	SMART-Illumina	Trichoplusia ni ascovirus 2c	0.706	0.002
ZS	SMART-Illumina	Enterobacteria phage ID1	0.53	0.002
ZS	SMART-Illumina	Shigella phage SGF3	0.53	0.002
ZS	SMART-Illumina	Mosquito flavivirus	0.53	0.002
ZS	SMART-Illumina	Aedes galloisi flavivirus	0.53	0.002
ZS	SMART-Illumina	San Gabriel mononegavirus	0.53	0.002
ZS	SMART-Illumina	Evros rhabdovirus 2	0.53	0.002
ZS	SMART-Illumina	Mammalian orthorubulavirus 5	0.53	0.002
ZS	SMART-Illumina	NCBI:txid2315808	0.53	0.002
ZS	SMART-Illumina	Kirsten murine sarcoma virus	0.53	0.002
ZS	SMART-Illumina	Porcine endogenous retrovirus	0.53	0.002
ZS	SMART-Illumina	Feline sarcoma virus (STRAIN HARDY-ZUCKERMAN 4)	0.53	0.002
ZS	SMART-Illumina	Culex inatomii luteo-like virus	0.53	0.002
ZS	SMART-Illumina	Aedes aegypti virga-like virus	0.53	0.002
ZS	SMART-Illumina	Cumbaru virus	0.53	0.002
ZS	SMART-Illumina	Guadeloupe mosquito virus	0.53	0.002
ZS	SMART-Illumina	Guato virus	0.53	0.002
ZS	SMART-Illumina	Stenotrophomonas phage Sonora	0.353	0.001
ZS	SMART-Illumina	Dickeya phage phiDP23.1	0.353	0.001
ZS	SMART-Illumina	Burkholderia phage vB_BceS_AH2	0.353	0.001
ZS	SMART-Illumina	Cotesia sesamiae Mombasa bracovirus	0.353	0.001
ZS	SMART-Illumina	dsRNA virus environmental sample	0.353	0.001
ZS	SMART-Illumina	Phocid orthoreovirus 1	0.353	0.001
ZS	SMART-Illumina	Tobacco streak virus	0.353	0.001
ZS	SMART-Illumina	Drosophila obscura sigmavirus 10A	0.353	0.001
ZS	SMART-Illumina	Vesicular stomatitis New Jersey virus	0.353	0.001
ZS	SMART-Illumina	Aedes rhabdo-like virus	0.353	0.001
ZS	SMART-Illumina	Feline leukemia virus	0.353	0.001
ZS	SMART-Illumina	LNras*SN acutely transforming retrovirus	0.353	0.001
ZS	SMART-Illumina	Feline sarcoma virus (STRAIN GARDNER-RASHEED)	0.353	0.001
ZS	SMART-Illumina	Beihai picorna-like virus 17	0.353	0.001
ZS	SMART-Illumina	Yalta virus	0.353	0.001
ZS	SMART-Illumina	Myotis gammaherpesvirus 8	0.177	0.001
ZS	SMART-Illumina	Wolbachia endosymbiont wVitA of Nasonia vitripennis phage WOVitA1	0.177	0.001
ZS	SMART-Illumina	Salmonella phage alphaalpha	0.177	0.001
ZS	SMART-Illumina	Enterobacteria phage NC56	0.177	0.001
ZS	SMART-Illumina	Escherichia virus phiX174	0.177	0.001
ZS	SMART-Illumina	Oryctes rhinoceros nudivirus	0.177	0.001
ZS	SMART-Illumina	Tomelloso virus	0.177	0.001
ZS	SMART-Illumina	Totivirus-like Culex mosquito virus 1	0.177	0.001
ZS	SMART-Illumina	Aedes aegypti toti-like virus	0.177	0.001
ZS	SMART-Illumina	Fitzroy Crossing toti-like virus 2	0.177	0.001
ZS	SMART-Illumina	Bovine viral diarrhea virus 1m	0.177	0.001
ZS	SMART-Illumina	Marma virus	0.177	0.001
ZS	SMART-Illumina	Guadeloupe mosquito mononega-like virus	0.177	0.001
ZS	SMART-Illumina	Riverside virus 1	0.177	0.001
ZS	SMART-Illumina	Merida-like virus KE-2017a	0.177	0.001
ZS	SMART-Illumina	Culex mononega-like virus 2	0.177	0.001
ZS	SMART-Illumina	Wufeng Rhinolophus pearsonii tupavirus 1	0.177	0.001
ZS	SMART-Illumina	Lobeira virus	0.177	0.001
ZS	SMART-Illumina	Merida-like virus Turkey	0.177	0.001
ZS	SMART-Illumina	Shayang Fly Virus 2	0.177	0.001
ZS	SMART-Illumina	Xiburema virus	0.177	0.001
ZS	SMART-Illumina	Dolphin rhabdovirus	0.177	0.001
ZS	SMART-Illumina	Bundaberg bee virus 1	0.177	0.001
ZS	SMART-Illumina	Harvey murine sarcoma virus	0.177	0.001
ZS	SMART-Illumina	Murine leukemia virus	0.177	0.001
ZS	SMART-Illumina	Canya virus	0.177	0.001
ZS	SMART-Illumina	Kellev virus	0.177	0.001
ZS	SMART-Illumina	Lotchka virus	0.177	0.001
ZS	SMART-Illumina	Marine RNA virus BC-5	0.177	0.001
ZS	SMART-Illumina	Renna virus	0.177	0.001
ZS	SMART-Illumina	NCBI:txid1923298	0.177	0.001
ZS	SMART-Illumina	NCBI:txid1923250	0.177	0.001
ZS	SMART-Illumina	Wolbachia phage WOcauB1	0.177	0.001
ZS	SMART-Illumina	Pithovirus LCPAC304	0.177	0.001
ZS	SMART-Illumina	Dasineura jujubifolia toursvirus 2a	0.177	0.001
ZS	SMART-Oxford	Tiger mosquito bi-segmented tombus-like virus	9490.68	27.623
ZS	SMART-Oxford	Sarawak virus	6953.18	20.237
ZS	SMART-Oxford	Shinobi tetravirus	4162.66	12.115
ZS	SMART-Oxford	Aedes binegev-like virus 2	2953.52	8.596
ZS	SMART-Oxford	Permutotetraviridae sp.	2904.86	8.455
ZS	SMART-Oxford	Aedes pseudoscutellaris reovirus	1840.48	5.357
ZS	SMART-Oxford	Aedes phasmavirus	1064.39	3.098
ZS	SMART-Oxford	Barstukas virus	1036.41	3.016
ZS	SMART-Oxford	NCBI:txid2778220	842.994	2.454
ZS	SMART-Oxford	Atrato Retro-like virus	569.295	1.657
ZS	SMART-Oxford	Hypsignathus monstrosus tombus-like virus 1	469.546	1.367
ZS	SMART-Oxford	Aedes binegev-like virus 1	284.647	0.828
ZS	SMART-Oxford	Fako virus	193.414	0.563
ZS	SMART-Oxford	Usinis virus	184.899	0.538
ZS	SMART-Oxford	Wenzhou sobemo-like virus 4	176.384	0.513
ZS	SMART-Oxford	Aedes aegypti To virus 2	169.085	0.492
ZS	SMART-Oxford	Aedes albopictus anphevirus	137.458	0.4
ZS	SMART-Oxford	Siphoviridae sp.	92.45	0.269
ZS	SMART-Oxford	Aedes orthomyxo-like virus 2	92.45	0.269
ZS	SMART-Oxford	Aedes aegypti To virus 1	76.636	0.223
ZS	SMART-Oxford	Chibugado virus	65.688	0.191
ZS	SMART-Oxford	NCBI:txid2864010	64.471	0.188
ZS	SMART-Oxford	Makri bunya-like virus	49.874	0.145
ZS	SMART-Oxford	Verdadero virus	46.225	0.135
ZS	SMART-Oxford	Gurupi chuvirus-like 1	29.195	0.085
ZS	SMART-Oxford	Cotesia sesamiae Mombasa bracovirus	23.112	0.067
ZS	SMART-Oxford	Aedes flavivirus	23.112	0.067
ZS	SMART-Oxford	Myoviridae sp.	20.68	0.06
ZS	SMART-Oxford	Australian Anopheles totivirus	20.68	0.06
ZS	SMART-Oxford	Lampyris noctiluca errantivirus 1	20.68	0.06
ZS	SMART-Oxford	Longgang virus	19.463	0.057
ZS	SMART-Oxford	Bovine viral diarrhea virus 2	18.247	0.053
ZS	SMART-Oxford	Culex permutotetra-like virus	17.03	0.05
ZS	SMART-Oxford	Serbia mononega-like virus 1	15.814	0.046
ZS	SMART-Oxford	Wolbachia phage WO	14.597	0.042
ZS	SMART-Oxford	Kaiowa virus	13.381	0.039
ZS	SMART-Oxford	Palmetto orthomyxo-like virus	12.164	0.035
ZS	SMART-Oxford	Trichoplusia ni TED virus	12.164	0.035
ZS	SMART-Oxford	Formosus virus	10.948	0.032
ZS	SMART-Oxford	Guato virus	10.948	0.032
ZS	SMART-Oxford	Kamiti River virus	9.732	0.028
ZS	SMART-Oxford	Bovine viral diarrhea virus 1	9.732	0.028
ZS	SMART-Oxford	Chuvirus Mos8Chu0	9.732	0.028
ZS	SMART-Oxford	Feline sarcoma virus (STRAIN GARDNER-RASHEED)	8.515	0.025
ZS	SMART-Oxford	Porcine endogenous retrovirus	7.299	0.021
ZS	SMART-Oxford	Pisingos virus	6.082	0.018
ZS	SMART-Oxford	Cell fusing agent virus	6.082	0.018
ZS	SMART-Oxford	Atrato Partiti-like virus 1	6.082	0.018
ZS	SMART-Oxford	Aedes aegypti virga-like virus	6.082	0.018
ZS	SMART-Oxford	Nephila clavipes virus 6	4.866	0.014
ZS	SMART-Oxford	Guadeloupe mosquito quaranja-like virus 1	4.866	0.014
ZS	SMART-Oxford	Aedes orbi-like virus	3.649	0.011
ZS	SMART-Oxford	Culex inatomii luteo-like virus	3.649	0.011
ZS	SMART-Oxford	NCBI:txid1922926	3.649	0.011
ZS	SMART-Oxford	NCBI:txid2789380	2.433	0.007
ZS	SMART-Oxford	NCBI:txid2315808	2.433	0.007
ZS	SMART-Oxford	Marma virus	2.433	0.007
ZS	SMART-Oxford	Ohlsdorf virus	2.433	0.007
ZS	SMART-Oxford	Grenada mosquito rhabdovirus 1	2.433	0.007
ZS	SMART-Oxford	Guadeloupe mosquito mononega-like virus	2.433	0.007
ZS	SMART-Oxford	Aedes aegypti anphevirus	2.433	0.007
ZS	SMART-Oxford	Aedes sobemo-like virus	2.433	0.007
ZS	SMART-Oxford	Ceratitis capitata metavirus 2	2.433	0.007
ZS	SMART-Oxford	Canya virus	2.433	0.007
ZS	SMART-Oxford	Kellev virus	2.433	0.007
ZS	SMART-Oxford	Netjeret virus	2.433	0.007
ZS	SMART-Oxford	NCBI:txid1923029	2.433	0.007
ZS	SMART-Oxford	Croada virus	2.433	0.007
ZS	SMART-Oxford	Trichoplusia ni ascovirus 2c	2.433	0.007
ZS	SMART-Oxford	Drosophila innubila nudivirus	1.216	0.004
ZS	SMART-Oxford	dsRNA virus environmental sample	1.216	0.004
ZS	SMART-Oxford	Salja virus	1.216	0.004
ZS	SMART-Oxford	Aedes galloisi flavivirus	1.216	0.004
ZS	SMART-Oxford	Mosquito flavivirus	1.216	0.004
ZS	SMART-Oxford	San Gabriel mononegavirus	1.216	0.004
ZS	SMART-Oxford	Chandipura virus	1.216	0.004
ZS	SMART-Oxford	Gurupi chuvirus-like 2	1.216	0.004
ZS	SMART-Oxford	Culex rhabdo-like virus	1.216	0.004
ZS	SMART-Oxford	Guadeloupe Culex rhabdovirus	1.216	0.004
ZS	SMART-Oxford	Whidbey virus	1.216	0.004
ZS	SMART-Oxford	Abdera bunya-like virus	1.216	0.004
ZS	SMART-Oxford	Phasi Charoen-like phasivirus	1.216	0.004
ZS	SMART-Oxford	Aedes permutotetra-like virus 2	1.216	0.004
ZS	SMART-Oxford	Vespula vulgaris Sobemo-like virus 1	1.216	0.004
ZS	SMART-Oxford	NCBI:txid1923298	1.216	0.004
ZS	SMART-Oxford	NCBI:txid1923250	1.216	0.004
ZS	SMART-Oxford	Wolbachia phage WOcauB1	1.216	0.004
ZS	SMART-Oxford	Cumbaru virus	1.216	0.004
ZS	SMART-Oxford	Guadeloupe mosquito virus	1.216	0.004
ZS	SMART-Oxford	Yalta virus	1.216	0.004
ZS	SMART-Oxford	Diadromus pulchellus ascovirus 4a	1.216	0.004
ZS	SMART-Oxford	Erythrocytic necrosis virus	1.216	0.004
ZS	SMART-QitanTech	Tiger mosquito bi-segmented tombus-like virus	10719.7	29.348
ZS	SMART-QitanTech	Sarawak virus	8252.3	22.593
ZS	SMART-QitanTech	Shinobi tetravirus	4981.91	13.639
ZS	SMART-QitanTech	Permutotetraviridae sp.	3162.94	8.659
ZS	SMART-QitanTech	Aedes binegev-like virus 2	2450.43	6.709
ZS	SMART-QitanTech	Aedes pseudoscutellaris reovirus	1277.05	3.496
ZS	SMART-QitanTech	Barstukas virus	1101.75	3.016
ZS	SMART-QitanTech	Aedes phasmavirus	945.301	2.588
ZS	SMART-QitanTech	NCBI:txid2778220	704.028	1.927
ZS	SMART-QitanTech	Hypsignathus monstrosus tombus-like virus 1	569.254	1.558
ZS	SMART-QitanTech	Atrato Retro-like virus	387.357	1.06
ZS	SMART-QitanTech	Aedes binegev-like virus 1	219.596	0.601
ZS	SMART-QitanTech	Wenzhou sobemo-like virus 4	155.508	0.426
ZS	SMART-QitanTech	Fako virus	147.968	0.405
ZS	SMART-QitanTech	Usinis virus	140.429	0.384
ZS	SMART-QitanTech	Aedes aegypti To virus 2	114.039	0.312
ZS	SMART-QitanTech	Culex permutotetra-like virus	103.672	0.284
ZS	SMART-QitanTech	Aedes albopictus anphevirus	97.075	0.266
ZS	SMART-QitanTech	NCBI:txid2864010	81.995	0.224
ZS	SMART-QitanTech	Siphoviridae sp.	71.628	0.196
ZS	SMART-QitanTech	Aedes orthomyxo-like virus 2	57.491	0.157
ZS	SMART-QitanTech	Makri bunya-like virus	51.836	0.142
ZS	SMART-QitanTech	Chibugado virus	49.009	0.134
ZS	SMART-QitanTech	Aedes aegypti To virus 1	49.009	0.134
ZS	SMART-QitanTech	Verdadero virus	32.987	0.09
ZS	SMART-QitanTech	Aedes flavivirus	30.159	0.083
ZS	SMART-QitanTech	Miglotas virus	28.274	0.077
ZS	SMART-QitanTech	Gurupi chuvirus-like 1	23.562	0.065
ZS	SMART-QitanTech	Cotesia sesamiae Mombasa bracovirus	22.619	0.062
ZS	SMART-QitanTech	Hymenopteran tombus-related virus	22.619	0.062
ZS	SMART-QitanTech	Formosus virus	20.734	0.057
ZS	SMART-QitanTech	Lampyris noctiluca errantivirus 1	17.907	0.049
ZS	SMART-QitanTech	Guadeloupe mosquito virus	17.907	0.049
ZS	SMART-QitanTech	NCBI:txid1922876	16.965	0.046
ZS	SMART-QitanTech	NCBI:txid1923738	16.022	0.044
ZS	SMART-QitanTech	Myoviridae sp.	15.08	0.041
ZS	SMART-QitanTech	Bovine viral diarrhea virus 2	15.08	0.041
ZS	SMART-QitanTech	Aedes permutotetra-like virus 2	15.08	0.041
ZS	SMART-QitanTech	Australian Anopheles totivirus	14.137	0.039
ZS	SMART-QitanTech	Kaiowa virus	14.137	0.039
ZS	SMART-QitanTech	Longgang virus	13.195	0.036
ZS	SMART-QitanTech	Trichoplusia ni TED virus	12.252	0.034
ZS	SMART-QitanTech	Feline sarcoma virus (STRAIN GARDNER-RASHEED)	11.31	0.031
ZS	SMART-QitanTech	Porcine endogenous retrovirus	10.367	0.028
ZS	SMART-QitanTech	Sanxia tombus-like virus 8	9.425	0.026
ZS	SMART-QitanTech	Dipteran tombus-related virus	8.482	0.023
ZS	SMART-QitanTech	Guadeloupe mosquito quaranja-like virus 1	8.482	0.023
ZS	SMART-QitanTech	NCBI:txid1922926	8.482	0.023
ZS	SMART-QitanTech	Aedes orbi-like virus	7.54	0.021
ZS	SMART-QitanTech	Odonatan tombus-related virus	7.54	0.021
ZS	SMART-QitanTech	Serbia mononega-like virus 1	7.54	0.021
ZS	SMART-QitanTech	Palmetto orthomyxo-like virus	7.54	0.021
ZS	SMART-QitanTech	Kellev virus	7.54	0.021
ZS	SMART-QitanTech	Chuvirus Mos8Chu0	7.54	0.021
ZS	SMART-QitanTech	Cell fusing agent virus	6.597	0.018
ZS	SMART-QitanTech	Kamiti River virus	6.597	0.018
ZS	SMART-QitanTech	Bovine viral diarrhea virus 1	6.597	0.018
ZS	SMART-QitanTech	Aedes aegypti virga-like virus	6.597	0.018
ZS	SMART-QitanTech	Guato virus	6.597	0.018
ZS	SMART-QitanTech	Pisingos virus	5.655	0.015
ZS	SMART-QitanTech	Wolbachia phage WO	4.712	0.013
ZS	SMART-QitanTech	Crane fly tombus-like virus 1	4.712	0.013
ZS	SMART-QitanTech	Marma virus	4.712	0.013
ZS	SMART-QitanTech	NCBI:txid2315808	4.712	0.013
ZS	SMART-QitanTech	Ceratitis capitata metavirus 2	4.712	0.013
ZS	SMART-QitanTech	Netjeret virus	4.712	0.013
ZS	SMART-QitanTech	Leuven Tombus-like virus 1	3.77	0.01
ZS	SMART-QitanTech	San Gabriel mononegavirus	3.77	0.01
ZS	SMART-QitanTech	Newfield virus	3.77	0.01
ZS	SMART-QitanTech	Atrato Sobemo-like virus 5	3.77	0.01
ZS	SMART-QitanTech	Diaphorina citri associated C virus	3.77	0.01
ZS	SMART-QitanTech	Mosquito flavivirus	2.827	0.008
ZS	SMART-QitanTech	Aedes sobemo-like virus	2.827	0.008
ZS	SMART-QitanTech	Canya virus	2.827	0.008
ZS	SMART-QitanTech	NCBI:txid1923278	2.827	0.008
ZS	SMART-QitanTech	Choristoneura fumiferana granulovirus	1.885	0.005
ZS	SMART-QitanTech	Drama totivirus	1.885	0.005
ZS	SMART-QitanTech	Aedes aegypti toti-like virus	1.885	0.005
ZS	SMART-QitanTech	NCBI:txid2789380	1.885	0.005
ZS	SMART-QitanTech	Raphidiopteran tombus-related virus	1.885	0.005
ZS	SMART-QitanTech	Coleopteran tombus-related virus	1.885	0.005
ZS	SMART-QitanTech	Cushing virus	1.885	0.005
ZS	SMART-QitanTech	Xiangshan tombus-like virus	1.885	0.005
ZS	SMART-QitanTech	Riverside virus 1	1.885	0.005
ZS	SMART-QitanTech	Ohlsdorf virus	1.885	0.005
ZS	SMART-QitanTech	Guadeloupe mosquito mononega-like virus	1.885	0.005
ZS	SMART-QitanTech	Aedes anphevirus	1.885	0.005
ZS	SMART-QitanTech	Gurupi chuvirus-like 2	1.885	0.005
ZS	SMART-QitanTech	NCBI:txid2315803	1.885	0.005
ZS	SMART-QitanTech	NCBI:txid1608131	1.885	0.005
ZS	SMART-QitanTech	Kigluaik phantom orthophasmavirus	1.885	0.005
ZS	SMART-QitanTech	Aedes detritus orthomyxo-like virus	1.885	0.005
ZS	SMART-QitanTech	Feline sarcoma virus	1.885	0.005
ZS	SMART-QitanTech	Culex inatomii luteo-like virus	1.885	0.005
ZS	SMART-QitanTech	Kisumu mosquito virus	1.885	0.005
ZS	SMART-QitanTech	Kwale mosquito virus	1.885	0.005
ZS	SMART-QitanTech	NCBI:txid1923275	1.885	0.005
ZS	SMART-QitanTech	NCBI:txid1923077	1.885	0.005
ZS	SMART-QitanTech	Marseillevirus LCMAC103	1.885	0.005
ZS	SMART-QitanTech	Epinotia aporema granulovirus	0.942	0.003
ZS	SMART-QitanTech	Musca domestica salivary gland hypertrophy virus	0.942	0.003
ZS	SMART-QitanTech	Heliothis zea nudivirus	0.942	0.003
ZS	SMART-QitanTech	Cotesia vestalis bracovirus	0.942	0.003
ZS	SMART-QitanTech	dsRNA virus environmental sample	0.942	0.003
ZS	SMART-QitanTech	Totivirus-like Culex mosquito virus 1	0.942	0.003
ZS	SMART-QitanTech	Fitzroy Crossing toti-like virus 1	0.942	0.003
ZS	SMART-QitanTech	Palmetto toti-like virus	0.942	0.003
ZS	SMART-QitanTech	Nephila clavipes virus 6	0.942	0.003
ZS	SMART-QitanTech	Bombyx mori cypovirus 1	0.942	0.003
ZS	SMART-QitanTech	Aedes galloisi flavivirus	0.942	0.003
ZS	SMART-QitanTech	Bovine viral diarrhea virus 190cp	0.942	0.003
ZS	SMART-QitanTech	Bovine viral diarrhea virus T-20	0.942	0.003
ZS	SMART-QitanTech	Crane fly tombus-like virus 2	0.942	0.003
ZS	SMART-QitanTech	North Creek virus	0.942	0.003
ZS	SMART-QitanTech	Lobeira virus	0.942	0.003
ZS	SMART-QitanTech	Culex rhabdo-like virus	0.942	0.003
ZS	SMART-QitanTech	Merida-like virus Turkey	0.942	0.003
ZS	SMART-QitanTech	Rhabdoviridae sp.	0.942	0.003
ZS	SMART-QitanTech	Aedes rhabdo-like virus	0.942	0.003
ZS	SMART-QitanTech	Guadeloupe Culex rhabdovirus	0.942	0.003
ZS	SMART-QitanTech	NCBI:txid1923003	0.942	0.003
ZS	SMART-QitanTech	Anjon virus	0.942	0.003
ZS	SMART-QitanTech	Seattle Prectang virus	0.942	0.003
ZS	SMART-QitanTech	Whidbey virus	0.942	0.003
ZS	SMART-QitanTech	Vespa velutina associated permutotetra-like virus 2	0.942	0.003
ZS	SMART-QitanTech	Atrato Partiti-like virus 1	0.942	0.003
ZS	SMART-QitanTech	Bundaberg bee virus 1	0.942	0.003
ZS	SMART-QitanTech	Renmark bee virus 2	0.942	0.003
ZS	SMART-QitanTech	Vespula vulgaris Sobemo-like virus 1	0.942	0.003
ZS	SMART-QitanTech	Human endogenous retrovirus H	0.942	0.003
ZS	SMART-QitanTech	LNras*SN acutely transforming retrovirus	0.942	0.003
ZS	SMART-QitanTech	Astopletus virus	0.942	0.003
ZS	SMART-QitanTech	Castleton Burn virus	0.942	0.003
ZS	SMART-QitanTech	NCBI:txid1923326	0.942	0.003
ZS	SMART-QitanTech	Drosophila A virus	0.942	0.003
ZS	SMART-QitanTech	NCBI:txid1923274	0.942	0.003
ZS	SMART-QitanTech	Shangao tombus-like virus 1	0.942	0.003
ZS	SMART-QitanTech	Wolbachia phage WOcauB1	0.942	0.003
ZS	SMART-QitanTech	Cumbaru virus	0.942	0.003
ZS	SMART-QitanTech	Nelson wasp-associated virus 2	0.942	0.003
ZS	SMART-QitanTech	Tartou virus	0.942	0.003
ZS	SMART-QitanTech	Virus sp.	0.942	0.003
ZS	SMART-QitanTech	Namao virus	0.942	0.003
ZS	SMART-QitanTech	Trichoplusia ni ascovirus 2c	0.942	0.003
