# Supplementary material for: SMART-RNA-Metavirome: a practical RNA metavirome platform compatible with high-throughput sequencing of both short and long reads
Source: Infect Dis Poverty. 2025 Oct 10;14:101. doi: 10.1186/s40249-025-01371-z (PMC12512776; doi:10.1186/s40249-025-01371-z)
Supplement: Supplementary file 3 — Additional file3: Table S3. Detection of RNA virome in DENV-infected Ae. albopictus using SMART-RNA-Metavirome platform integrated with Oxford Nanopore sequencing: Virus species identification, RPM, and Proportion of virus detected [file 40249_2025_1371_MOESM3_ESM.xlsx]

## Sheet: Sheet1
	Ct_values	Virus	RPM	Percentage(%)
DENV1-1	14	Tiger mosquito bi-segmented tombus-like virus	96659.8	72.243
DENV1-1	14	Dengue virus 1	31137.6	23.272
DENV1-1	14	Aedes phasmavirus	4159.2	3.109
DENV1-1	14	Hypsignathus monstrosus tombus-like virus 1	1148.47	0.858
DENV1-1	14	Siphoviridae sp.	338.103	0.253
DENV1-1	14	Atrato Retro-like virus	91.234	0.068
DENV1-1	14	Aedes aegypti To virus 2	48.3	0.036
DENV1-1	14	Bovine viral diarrhea virus 2	21.467	0.016
DENV1-1	14	Hymenopteran tombus-related virus	21.467	0.016
DENV1-1	14	Aedes aegypti To virus 1	21.467	0.016
DENV1-1	14	NCBI:txid1923738	16.1	0.012
DENV1-1	14	Kaiowa virus	16.1	0.012
DENV1-1	14	Aedes albopictus anphevirus	10.733	0.008
DENV1-1	14	Formosus virus	10.733	0.008
DENV1-1	14	Usinis virus	10.733	0.008
DENV1-1	14	Wolbachia phage WO	5.367	0.004
DENV1-1	14	Myoviridae sp.	5.367	0.004
DENV1-1	14	Australian Anopheles totivirus	5.367	0.004
DENV1-1	14	Spondweni virus	5.367	0.004
DENV1-1	14	Bovine viral diarrhea virus 1	5.367	0.004
DENV1-1	14	Kedougou virus	5.367	0.004
DENV1-1	14	Grenada mosquito rhabdovirus 1	5.367	0.004
DENV1-1	14	Aedes orthomyxo-like virus 2	5.367	0.004
DENV1-1	14	Phasi Charoen-like phasivirus	5.367	0.004
DENV1-1	14	Verdadero virus	5.367	0.004
DENV1-1	14	Chibugado virus	5.367	0.004
DENV1-1	14	Aedes binegev-like virus 1	5.367	0.004
DENV1-1	14	Aedes binegev-like virus 2	5.367	0.004
DENV1-1	14	NCBI:txid1923392	5.367	0.004
DENV1-1	14	Guato virus	5.367	0.004
DENV1-1	14	Megaviridae environmental sample	5.367	0.004
DENV1-2	30.2	Tiger mosquito bi-segmented tombus-like virus	31002.1	93.819
DENV1-2	30.2	Aedes phasmavirus	894.551	2.707
DENV1-2	30.2	Hypsignathus monstrosus tombus-like virus 1	301.776	0.913
DENV1-2	30.2	Dengue virus 1	237.11	0.718
DENV1-2	30.2	Atrato Retro-like virus	118.555	0.359
DENV1-2	30.2	Siphoviridae sp.	91.611	0.277
DENV1-2	30.2	Aedes aegypti To virus 2	59.277	0.179
DENV1-2	30.2	Aedes binegev-like virus 1	37.722	0.114
DENV1-2	30.2	Chibugado virus	32.333	0.098
DENV1-2	30.2	Aedes aegypti To virus 1	32.333	0.098
DENV1-2	30.2	Gurupi chuvirus-like 1	21.555	0.065
DENV1-2	30.2	Netjeret virus	21.555	0.065
DENV1-2	30.2	Bovine viral diarrhea virus 1	16.167	0.049
DENV1-2	30.2	Aedes flavivirus	16.167	0.049
DENV1-2	30.2	Serbia mononega-like virus 1	16.167	0.049
DENV1-2	30.2	Trichoplusia ni TED virus	16.167	0.049
DENV1-2	30.2	Wolbachia phage WO	10.778	0.033
DENV1-2	30.2	Mosquito densovirus BR/07	10.778	0.033
DENV1-2	30.2	Australian Anopheles totivirus	10.778	0.033
DENV1-2	30.2	Aedes binegev-like virus 2	10.778	0.033
DENV1-2	30.2	Aedes aegypti virga-like virus	10.778	0.033
DENV1-2	30.2	Usinis virus	10.778	0.033
DENV1-2	30.2	Myoviridae sp.	5.389	0.016
DENV1-2	30.2	Aedes aegypti densovirus	5.389	0.016
DENV1-2	30.2	Choristoneura fumiferana granulovirus	5.389	0.016
DENV1-2	30.2	Bovine viral diarrhea virus 190cp	5.389	0.016
DENV1-2	30.2	Cell fusing agent virus	5.389	0.016
DENV1-2	30.2	Formosus virus	5.389	0.016
DENV1-2	30.2	Ceratitis capitata metavirus 2	5.389	0.016
DENV1-2	30.2	Feline sarcoma virus (STRAIN GARDNER-RASHEED)	5.389	0.016
DENV1-2	30.2	Canya virus	5.389	0.016
DENV1-2	30.2	Cumbaru virus	5.389	0.016
DENV1-2	30.2	Guato virus	5.389	0.016
DENV1-2	30.2	Kaiowa virus	5.389	0.016
DENV1-3	32.1	Tiger mosquito bi-segmented tombus-like virus	125052	94.724
DENV1-3	32.1	Aedes phasmavirus	2457.24	1.861
DENV1-3	32.1	Hypsignathus monstrosus tombus-like virus 1	2221.69	1.683
DENV1-3	32.1	Hymenopteran tombus-related virus	578.174	0.438
DENV1-3	32.1	NCBI:txid1923738	412.217	0.312
DENV1-3	32.1	Siphoviridae sp.	262.32	0.199
DENV1-3	32.1	NCBI:txid1923392	208.785	0.158
DENV1-3	32.1	NCBI:txid1922876	198.078	0.15
DENV1-3	32.1	Atrato Retro-like virus	182.018	0.138
DENV1-3	32.1	Dengue virus 1	149.897	0.114
DENV1-3	32.1	Aedes aegypti To virus 2	58.888	0.045
DENV1-3	32.1	Chibugado virus	32.121	0.024
DENV1-3	32.1	Wolbachia phage WO	26.767	0.02
DENV1-3	32.1	Aedes albopictus anphevirus	16.06	0.012
DENV1-3	32.1	Verdadero virus	16.06	0.012
DENV1-3	32.1	Australian Anopheles totivirus	10.707	0.008
DENV1-3	32.1	Aedes flavivirus	10.707	0.008
DENV1-3	32.1	Dipteran tombus-related virus	10.707	0.008
DENV1-3	32.1	Gurupi chuvirus-like 1	10.707	0.008
DENV1-3	32.1	Kaiowa virus	10.707	0.008
DENV1-3	32.1	Oryctes rhinoceros nudivirus	5.353	0.004
DENV1-3	32.1	Cotesia sesamiae Mombasa bracovirus	5.353	0.004
DENV1-3	32.1	Pisingos virus	5.353	0.004
DENV1-3	32.1	Aedes orbi-like virus	5.353	0.004
DENV1-3	32.1	Bovine viral diarrhea virus 2	5.353	0.004
DENV1-3	32.1	Cell fusing agent virus	5.353	0.004
DENV1-3	32.1	Bovine viral diarrhea virus 190cp	5.353	0.004
DENV1-3	32.1	Kamiti River virus	5.353	0.004
DENV1-3	32.1	Serbia mononega-like virus 1	5.353	0.004
DENV1-3	32.1	Riverside virus 1	5.353	0.004
DENV1-3	32.1	Aedes rhabdo-like virus	5.353	0.004
DENV1-3	32.1	Aedes orthomyxo-like virus 2	5.353	0.004
DENV1-3	32.1	Ceratitis capitata metavirus 2	5.353	0.004
DENV1-3	32.1	Lampyris noctiluca errantivirus 1	5.353	0.004
DENV1-3	32.1	Aedes binegev-like virus 1	5.353	0.004
DENV1-3	32.1	Aedes binegev-like virus 2	5.353	0.004
DENV1-3	32.1	Chuvirus Mos8Chu0	5.353	0.004
DENV1-4	33.7	Tiger mosquito bi-segmented tombus-like virus	159311	94.792
DENV1-4	33.7	Aedes phasmavirus	4072.88	2.423
DENV1-4	33.7	Hypsignathus monstrosus tombus-like virus 1	2134.93	1.27
DENV1-4	33.7	Hymenopteran tombus-related virus	724.067	0.431
DENV1-4	33.7	NCBI:txid1923738	612.262	0.364
DENV1-4	33.7	NCBI:txid1923392	351.385	0.209
DENV1-4	33.7	NCBI:txid1922876	186.341	0.111
DENV1-4	33.7	Siphoviridae sp.	154.397	0.092
DENV1-4	33.7	Dengue virus 1	159.721	0.095
DENV1-4	33.7	Atrato Retro-like virus	90.508	0.054
DENV1-4	33.7	Aedes aegypti To virus 2	47.916	0.029
DENV1-4	33.7	Aedes flavivirus	37.268	0.022
DENV1-4	33.7	Chibugado virus	26.62	0.016
DENV1-4	33.7	Gurupi chuvirus-like 1	21.296	0.013
DENV1-4	33.7	NCBI:txid1923278	21.296	0.013
DENV1-4	33.7	Aedes galloisi flavivirus	15.972	0.01
DENV1-4	33.7	Dipteran tombus-related virus	15.972	0.01
DENV1-4	33.7	Wolbachia phage WO	10.648	0.006
DENV1-4	33.7	Australian Anopheles totivirus	10.648	0.006
DENV1-4	33.7	Aedes aegypti To virus 1	10.648	0.006
DENV1-4	33.7	Myoviridae sp.	5.324	0.003
DENV1-4	33.7	Bovine viral diarrhea virus 2	5.324	0.003
DENV1-4	33.7	Mosquito flavivirus	5.324	0.003
DENV1-4	33.7	Cell fusing agent virus	5.324	0.003
DENV1-4	33.7	Crane fly tombus-like virus 1	5.324	0.003
DENV1-4	33.7	Feline sarcoma virus (STRAIN GARDNER-RASHEED)	5.324	0.003
DENV1-4	33.7	Aedes binegev-like virus 1	5.324	0.003
DENV1-4	33.7	Aedes binegev-like virus 2	5.324	0.003
DENV1-4	33.7	Aedes aegypti virga-like virus	5.324	0.003
DENV1-5	35.3	Tiger mosquito bi-segmented tombus-like virus	115425	94.461
DENV1-5	35.3	Aedes phasmavirus	3120.17	2.553
DENV1-5	35.3	Hypsignathus monstrosus tombus-like virus 1	1622.06	1.327
DENV1-5	35.3	Hymenopteran tombus-related virus	474.222	0.388
DENV1-5	35.3	NCBI:txid1923738	404.167	0.331
DENV1-5	35.3	Siphoviridae sp.	199.389	0.163
DENV1-5	35.3	NCBI:txid1922876	194	0.159
DENV1-5	35.3	NCBI:txid1923392	167.056	0.137
DENV1-5	35.3	Dengue virus 1	134.722	0.11
DENV1-5	35.3	Atrato Retro-like virus	80.833	0.066
DENV1-5	35.3	Aedes aegypti To virus 2	59.278	0.049
DENV1-5	35.3	Wolbachia phage WO	43.111	0.035
DENV1-5	35.3	Chibugado virus	37.722	0.031
DENV1-5	35.3	Bovine viral diarrhea virus 2	32.333	0.026
DENV1-5	35.3	Myoviridae sp.	26.944	0.022
DENV1-5	35.3	Formosus virus	21.556	0.018
DENV1-5	35.3	Aedes binegev-like virus 1	21.556	0.018
DENV1-5	35.3	Verdadero virus	16.167	0.013
DENV1-5	35.3	Aedes flavivirus	10.778	0.009
DENV1-5	35.3	Bovine viral diarrhea virus 1	10.778	0.009
DENV1-5	35.3	Kamiti River virus	10.778	0.009
DENV1-5	35.3	Guato virus	10.778	0.009
DENV1-5	35.3	Cotesia sesamiae Mombasa bracovirus	5.389	0.004
DENV1-5	35.3	Dipteran tombus-related virus	5.389	0.004
DENV1-5	35.3	Gurupi chuvirus-like 1	5.389	0.004
DENV1-5	35.3	Aedes albopictus anphevirus	5.389	0.004
DENV1-5	35.3	Aedes orthomyxo-like virus 2	5.389	0.004
DENV1-5	35.3	Lampyris noctiluca errantivirus 1	5.389	0.004
DENV1-5	35.3	Ceratitis capitata metavirus 2	5.389	0.004
DENV1-5	35.3	Feline sarcoma virus (STRAIN GARDNER-RASHEED)	5.389	0.004
DENV1-5	35.3	Aedes binegev-like virus 2	5.389	0.004
DENV1-5	35.3	Barstukas virus	5.389	0.004
DENV1-5	35.3	Canya virus	5.389	0.004
DENV1-5	35.3	NCBI:txid1923278	5.389	0.004
DENV1-5	35.3	Chuvirus Mos8Chu0	5.389	0.004
