# Supplementary material for: SMART-RNA-Metavirome: a practical RNA metavirome platform compatible with high-throughput sequencing of both short and long reads
Source: Infect Dis Poverty. 2025 Oct 10;14:101. doi: 10.1186/s40249-025-01371-z (PMC12512776; doi:10.1186/s40249-025-01371-z)
Supplement: Supplementary file 5 — Additional file5: Table S4. RT-qPCR and sequencing outcomes of DENV detection in infected Ae. albopictus using SMART-RNA-Metavirome platform integrated with Oxford Nanopore sequencing. a) The Ct-values of DENV detected by RT-qPCR; b) Log10-transformed copies of DENV; c) Number of sampling sequencing reads; d)Average length of raw sequencing reads; e) Maximum length of raw sequencing reads; f) Number of DENV-1 reads within the sampled reads; g) Percentage of DENV-1 reads in the sampled reads [file 40249_2025_1371_MOESM5_ESM.xlsx]

## Sheet: Sheet1
Sample	qPCR		sequencing
	Ct_valuesa)	DENV_copies (log10)b)	num_seqsc)	avg_lend)	max_lene)	DENV_seqsf)	per_DENV_seqsg)
DENV1-1	14	7.2	186334	793.5	17123	6611	3.548
DENV1-2	30.2	3.1	185568	806.6	12339	48	0.026
DENV1-3	32.1	2.6	186795	767.9	18329	35	0.019
DENV1-4	33.7	2.2	187828	738.7	10654	34	0.018
DENV1-5	35.3	1.8	185567	787.4	12016	28	0.015
