# Supplementary material for: SMART-RNA-Metavirome: a practical RNA metavirome platform compatible with high-throughput sequencing of both short and long reads
Source: Infect Dis Poverty. 2025 Oct 10;14:101. doi: 10.1186/s40249-025-01371-z (PMC12512776; doi:10.1186/s40249-025-01371-z)
Supplement: Supplementary file 6 — Additional file6: Table S5. RT-qPCR and sequencing outcomes of DENV detection in clinical serum samples using SMART-RNA-Metavirome platform integrated with Oxford Nanopore sequencing. a)The Ct-values of DENV detected by RT-qPCR; b)Log10-transformed copies of DENV; c)Number of sampling sequencing reads; d)Average length of raw sequencing reads; e)Maximum length of raw sequencing reads; f)Number of DENV-1 reads within the sampled reads; g)Percentage of DENV-1 reads in the sampled reads [file 40249_2025_1371_MOESM6_ESM.xlsx]

## Sheet: Sheet1
Sample	qPCR		sequencing
	Ct_valuesa)	DENV_copies (log10)b)	num_seqsc)	avg_lend)	max_lene)	DENV_seqsf)	per_DENV_seqsg)
Serum-1	21.6	5.3	34361	434.8	9101	867	2.523
Serum-2	26.5	3.8	44003	470.1	12496	17	0.039
