# Supplementary material for: SMART-RNA-Metavirome: a practical RNA metavirome platform compatible with high-throughput sequencing of both short and long reads
Source: Infect Dis Poverty. 2025 Oct 10;14:101. doi: 10.1186/s40249-025-01371-z (PMC12512776; doi:10.1186/s40249-025-01371-z)
Supplement: Supplementary file 7 — Additional file7: Table S6. Detection of RNA virome in clinical serum samples using SMART-RNA-Metavirome platform integrated with Oxford Nanopore sequencing: Virus species identification, RPM, and Proportion of virus detected [file 40249_2025_1371_MOESM7_ESM.xlsx]

## Sheet: Sheet1
Sample	Ct_values	Virus	RPM	Percentage(%)
Serum-1	21.6	Dengue virus 1	34428.6	88.086
Serum-1	21.6	Dengue virus	2444.63	6.255
Serum-1	21.6	Tiger mosquito bi-segmented tombus-like virus	843.98	2.159
Serum-1	21.6	Porcine endogenous retrovirus	465.644	1.191
Serum-1	21.6	Dengue virus 2	261.925	0.67
Serum-1	21.6	Dengue virus 3	203.719	0.521
Serum-1	21.6	Dengue virus 4	116.411	0.298
Serum-1	21.6	Multiple sclerosis associated retrovirus element	87.308	0.223
Serum-1	21.6	Hypsignathus monstrosus tombus-like virus 1	58.206	0.149
Serum-1	21.6	Siphoviridae sp.	29.103	0.074
Serum-1	21.6	Iguape virus	29.103	0.074
Serum-1	21.6	Dengue virus 1 Singapore/S275/1990	29.103	0.074
Serum-1	21.6	Leuven Tombus-like virus 1	29.103	0.074
Serum-1	21.6	RD114 retrovirus	29.103	0.074
Serum-1	21.6	HERV-H/env60	29.103	0.074
Serum-2	26.5	Porcine endogenous retrovirus	262.085	25.714
Serum-2	26.5	Dengue virus 1	232.964	22.857
Serum-2	26.5	Multiple sclerosis associated retrovirus	174.723	17.143
Serum-2	26.5	Tiger mosquito bi-segmented tombus-like virus	116.482	11.429
Serum-2	26.5	Human endogenous retrovirus K	58.241	5.714
Serum-2	26.5	Multiple sclerosis associated retrovirus element	58.241	5.714
Serum-2	26.5	Human endogenous retrovirus	29.121	2.857
Serum-2	26.5	Baboon endogenous virus strain M7	29.121	2.857
Serum-2	26.5	Mus dunni endogenous virus	29.121	2.857
Serum-2	26.5	Golden hamster intracisternal A-particle H18	29.121	2.857
