# Supplementary material for: SMART-RNA-Metavirome: a practical RNA metavirome platform compatible with high-throughput sequencing of both short and long reads
Source: Infect Dis Poverty. 2025 Oct 10;14:101. doi: 10.1186/s40249-025-01371-z (PMC12512776; doi:10.1186/s40249-025-01371-z)
Supplement: Supplementary file 8 — Additional file8: Table S7. RT-qPCR and sequencing outcomes of JEV detection in viral isolate samples with different titers using SMART-RNA-Metavirome platform integrated with Oxford Nanopore sequencing. a)The Ct-values of JEV detected by RT-qPCR. b)Log10-transformed copies of JEV; c)Number of raw sequencing reads; d)Average length of raw sequencing reads; e)Maximum length of raw sequencing reads; f)Number of JEV reads within the raw sequencing reads; g)Percentage of JEV reads in raw sequencing reads [file 40249_2025_1371_MOESM8_ESM.xlsx]

## Sheet: Sheet1
Sample	qPCR		sequencing
	Ct_valuesa)	JEV_copies (log10)b)	num_seqsc)	avg_lend)	max_lene)	JEV_seqsf)	per_JEV_seqsg)
JEV-1	14	8.4	294566	626.5	9380	32500	11.033
JEV-2	16.9	7.7	366926	643.7	217277	1338	0.365
JEV-3	22.6	6.4	141065	606.2	68525	186	0.132
JEV-4	27.1	5.3	76539	627.1	17033	111	0.145
JEV-5	31.7	4.3	225966	674.8	48718	264	0.117
JEV-6	32.4	4.1	241441	736.3	66698	197	0.082
