# Supplementary material for: SMART-RNA-Metavirome: a practical RNA metavirome platform compatible with high-throughput sequencing of both short and long reads
Source: Infect Dis Poverty. 2025 Oct 10;14:101. doi: 10.1186/s40249-025-01371-z (PMC12512776; doi:10.1186/s40249-025-01371-z)
Supplement: Supplementary file 9 — Additional file9: Table S8. RT-qPCR and sequencing outcomes of ZIKV detection in viral isolate samples with different titers using SMART-RNA-Metavirome platform integrated with Oxford Nanopore sequencing. a)The Ct-values of ZIKV detected by RT-qPCR; b)Log10-transformed copies of ZIKV; c)Number of raw sequencing reads; d)Average length of raw sequencing reads; e)Maximum length of raw sequencing reads; f)Number of ZIKV reads within the raw sequencing reads; g)Percentage of ZIKV reads in raw sequencing reads [file 40249_2025_1371_MOESM9_ESM.xlsx]

## Sheet: Sheet1
Sample	qPCR		sequencing
	Ct_valuesa)	ZIKV_copies(log10)b)	num_seqsc)	avg_lend)	max_lene)	ZIKV_seqsf)	per_ZIKV_seqsg)
ZIKV-1	13.9	6.6	361681	689.8	48089	24788	6.854
ZIKV-2	17.5	5.5	486138	672.4	63711	3868	0.796
ZIKV-3	20.6	4.6	234487	680.5	8428	229	0.098
ZIKV-4	24	3.6	176920	674.9	46383	108	0.061
ZIKV-5	27.3	2.6	294196	664.5	9500	129	0.044
ZIKV-6	30.3	1.7	419906	692.2	24804	183	0.044
ZIKV-7	33.9	0.6	210315	693.2	74060	98	0.047
