# Supplementary material for: SMART-RNA-Metavirome: a practical RNA metavirome platform compatible with high-throughput sequencing of both short and long reads
Source: Infect Dis Poverty. 2025 Oct 10;14:101. doi: 10.1186/s40249-025-01371-z (PMC12512776; doi:10.1186/s40249-025-01371-z)
Supplement: Supplementary file 10 — Additional file10: Table S9. Detection of RNA virome in JEV viral isolates with different titers using SMART-RNA-Metavirome platform integrated with Oxford Nanopore sequencing: Virus species identification, RPM, and Proportion of virus detected [file 40249_2025_1371_MOESM10_ESM.xlsx]

## Sheet: Sheet1
Sample	Ct_values	Virus	RPM	Percentage(%)
JEV-1	14	Japanese encephalitis virus	100425	94.978
JEV-1	14	Siphoviridae sp.	2346.74	2.219
JEV-1	14	Golden hamster intracisternal A-particle H18	537.522	0.508
JEV-1	14	Usutu virus	524.411	0.496
JEV-1	14	Saint Louis encephalitis virus	485.08	0.459
JEV-1	14	West Nile virus	288.426	0.273
JEV-1	14	Iguape virus	91.772	0.087
JEV-1	14	Gunnison's prairie dog retrovirus	91.772	0.087
JEV-1	14	Murine leukemia virus	78.662	0.074
JEV-1	14	Bovine viral diarrhea virus 2	65.551	0.062
JEV-1	14	Mouse intracisternal A-particle MIA14	65.551	0.062
JEV-1	14	Human endogenous retrovirus K	52.441	0.05
JEV-1	14	Feline leukemia virus	52.441	0.05
JEV-1	14	Mouse Intracisternal A-particle	52.441	0.05
JEV-1	14	Bovine viral diarrhea virus 1	39.331	0.037
JEV-1	14	Murray Valley encephalitis virus	39.331	0.037
JEV-1	14	Ilheus virus	26.221	0.025
JEV-1	14	Israel turkey meningoencephalomyelitis virus	26.221	0.025
JEV-1	14	Enzootic nasal tumour virus of goats	26.221	0.025
JEV-1	14	Simian retrovirus 2	26.221	0.025
JEV-1	14	Flavivirus Anopheles/PV-Am/ITA/2009	13.11	0.012
JEV-1	14	Guapiacu virus	13.11	0.012
JEV-1	14	Alfuy virus	13.11	0.012
JEV-1	14	West Nile virus SA93/01	13.11	0.012
JEV-1	14	Dengue virus 3	13.11	0.012
JEV-1	14	Yaounde virus	13.11	0.012
JEV-1	14	Chaoyang virus	13.11	0.012
JEV-1	14	Yellow fever virus	13.11	0.012
JEV-1	14	Dengue virus 1	13.11	0.012
JEV-1	14	Ilomantsi virus	13.11	0.012
JEV-1	14	Tamdy orthonairovirus	13.11	0.012
JEV-1	14	Gibbon ape leukemia virus	13.11	0.012
JEV-1	14	Mouse mammary tumor virus	13.11	0.012
JEV-1	14	Rat leukemia virus	13.11	0.012
JEV-1	14	HoMuLV murine leukemia virus	13.11	0.012
JEV-1	14	Bovine retrovirus CH15	13.11	0.012
JEV-1	14	Mus cervicolor popaeus endogenous virus	13.11	0.012
JEV-1	14	Desmodus rotundus endogenous retrovirus	13.11	0.012
JEV-1	14	Retroviridae sp.	13.11	0.012
JEV-1	14	Human mammary tumor virus	13.11	0.012
JEV-1	14	Squirrel monkey retrovirus	13.11	0.012
JEV-1	14	Rhinolophus ferrumequinum retrovirus	13.11	0.012
JEV-1	14	Black Syrian hamster retrovirus	13.11	0.012
JEV-1	14	Recombinant M-MuLV/RaLV retrovirus	13.11	0.012
JEV-1	14	Simian retrovirus 1	13.11	0.012
JEV-1	14	Avian sarcoma virus 16	13.11	0.012
JEV-1	14	Baboon endogenous virus strain M7	13.11	0.012
JEV-1	14	Endogenous prairie dog retrovirus	13.11	0.012
JEV-1	14	AKT8 retrovirus	13.11	0.012
JEV-1	14	Bacteriophage sp.	13.11	0.012
JEV-2	16.9	Japanese encephalitis virus	3458.62	38.205
JEV-2	16.9	Siphoviridae sp.	2607.07	28.799
JEV-2	16.9	Golden hamster intracisternal A-particle H18	1192.18	13.169
JEV-2	16.9	Human endogenous retrovirus K	340.622	3.763
JEV-2	16.9	Gunnison's prairie dog retrovirus	222.714	2.46
JEV-2	16.9	Mouse Intracisternal A-particle	196.513	2.171
JEV-2	16.9	Feline leukemia virus	170.311	1.881
JEV-2	16.9	Endogenous prairie dog retrovirus	91.706	1.013
JEV-2	16.9	Mouse intracisternal A-particle MIA14	78.605	0.868
JEV-2	16.9	Murine leukemia virus	65.504	0.724
JEV-2	16.9	Koala retrovirus	39.303	0.434
JEV-2	16.9	Simian retrovirus 2	39.303	0.434
JEV-2	16.9	Mouse mammary tumor virus	39.303	0.434
JEV-2	16.9	Enzootic nasal tumour virus of goats	39.303	0.434
JEV-2	16.9	Saint Louis encephalitis virus	26.202	0.289
JEV-2	16.9	Feline sarcoma virus (STRAIN GARDNER-RASHEED)	26.202	0.289
JEV-2	16.9	Mason-Pfizer monkey virus	26.202	0.289
JEV-2	16.9	Bovine retrovirus CH15	26.202	0.289
JEV-2	16.9	Reticuloendotheliosis virus	26.202	0.289
JEV-2	16.9	Mus cervicolor popaeus endogenous virus	26.202	0.289
JEV-2	16.9	Jaagsiekte sheep retrovirus	26.202	0.289
JEV-2	16.9	Simian retrovirus 1	26.202	0.289
JEV-2	16.9	Siphoviridae sp. ctPyh10	13.101	0.145
JEV-2	16.9	Iguape virus	13.101	0.145
JEV-2	16.9	Usutu virus	13.101	0.145
JEV-2	16.9	Gibbon ape leukemia virus	13.101	0.145
JEV-2	16.9	Squirrel monkey retrovirus	13.101	0.145
JEV-2	16.9	Human betaretrovirus	13.101	0.145
JEV-2	16.9	Friend murine leukemia virus	13.101	0.145
JEV-2	16.9	PreXMRV-1/PreXMRV-2 recombinant	13.101	0.145
JEV-2	16.9	Simian retrovirus 4	13.101	0.145
JEV-2	16.9	Python molurus endogenous retrovirus	13.101	0.145
JEV-2	16.9	Rhinolophus ferrumequinum retrovirus	13.101	0.145
JEV-2	16.9	Xenotropic MuLV-related virus VP35	13.101	0.145
JEV-2	16.9	Desmodus rotundus endogenous retrovirus	13.101	0.145
JEV-2	16.9	Mus dunni endogenous virus	13.101	0.145
JEV-2	16.9	Retroviridae sp.	13.101	0.145
JEV-2	16.9	Black Syrian hamster retrovirus	13.101	0.145
JEV-2	16.9	Feline sarcoma virus	13.101	0.145
JEV-2	16.9	Recombinant M-MuLV/RaLV retrovirus	13.101	0.145
JEV-2	16.9	Rat leukemia virus	13.101	0.145
JEV-2	16.9	Bovine endogenous retrovirus beta 1	13.101	0.145
JEV-3	22.6	Siphoviridae sp.	3212.66	44.891
JEV-3	22.6	Golden hamster intracisternal A-particle H18	1123.13	15.693
JEV-3	22.6	Japanese encephalitis virus	1110.07	15.511
JEV-3	22.6	Gunnison's prairie dog retrovirus	248.132	3.467
JEV-3	22.6	Mouse Intracisternal A-particle	248.132	3.467
JEV-3	22.6	Human endogenous retrovirus K	222.013	3.102
JEV-3	22.6	Feline leukemia virus	130.596	1.825
JEV-3	22.6	Mouse intracisternal A-particle MIA14	91.417	1.277
JEV-3	22.6	Murine leukemia virus	91.417	1.277
JEV-3	22.6	Jaagsiekte sheep retrovirus	52.238	0.73
JEV-3	22.6	Mus dunni endogenous virus	39.179	0.547
JEV-3	22.6	Enzootic nasal tumour virus of goats	39.179	0.547
JEV-3	22.6	Desmodus rotundus endogenous retrovirus	39.179	0.547
JEV-3	22.6	Endogenous prairie dog retrovirus	39.179	0.547
JEV-3	22.6	Bacteriophage sp.	39.179	0.547
JEV-3	22.6	Podoviridae sp.	26.119	0.365
JEV-3	22.6	Bovine viral diarrhea virus 2	26.119	0.365
JEV-3	22.6	Mouse mammary tumor virus	26.119	0.365
JEV-3	22.6	Exogenous mouse mammary tumor virus	26.119	0.365
JEV-3	22.6	Mason-Pfizer monkey virus	26.119	0.365
JEV-3	22.6	Retroviridae sp.	26.119	0.365
JEV-3	22.6	Rat leukemia virus	26.119	0.365
JEV-3	22.6	Simian retrovirus 2	26.119	0.365
JEV-3	22.6	Usutu virus	13.06	0.182
JEV-3	22.6	Megaderma lyra retrovirus	13.06	0.182
JEV-3	22.6	Squirrel monkey retrovirus	13.06	0.182
JEV-3	22.6	Simian retrovirus 1	13.06	0.182
JEV-3	22.6	Woolly monkey sarcoma virus	13.06	0.182
JEV-3	22.6	Simian retrovirus 8	13.06	0.182
JEV-3	22.6	Gibbon ape leukemia virus	13.06	0.182
JEV-3	22.6	Porcine endogenous retrovirus	13.06	0.182
JEV-3	22.6	Simian retrovirus 4	13.06	0.182
JEV-3	22.6	Bovine endogenous retrovirus beta 1	13.06	0.182
JEV-3	22.6	Black Syrian hamster retrovirus	13.06	0.182
JEV-3	22.6	Ovine enzootic nasal tumor virus	13.06	0.182
JEV-3	22.6	Macroglossus minimus gammaretrovirus	13.06	0.182
JEV-3	22.6	Rhinolophus hipposideros gammaretrovirus	13.06	0.182
JEV-3	22.6	Human endogenous retrovirus	13.06	0.182
JEV-3	22.6	AKT8 retrovirus	13.06	0.182
JEV-3	22.6	Namao virus	13.06	0.182
JEV-4	27.1	Siphoviridae sp.	2547.72	38.845
JEV-4	27.1	Japanese encephalitis virus	1267.33	19.323
JEV-4	27.1	Golden hamster intracisternal A-particle H18	1136.67	17.331
JEV-4	27.1	Gunnison's prairie dog retrovirus	300.5	4.582
JEV-4	27.1	Human endogenous retrovirus K	169.848	2.59
JEV-4	27.1	Mouse Intracisternal A-particle	156.783	2.39
JEV-4	27.1	Feline leukemia virus	117.587	1.793
JEV-4	27.1	Simian retrovirus 1	65.326	0.996
JEV-4	27.1	Mouse intracisternal A-particle MIA14	52.261	0.797
JEV-4	27.1	Endogenous prairie dog retrovirus	52.261	0.797
JEV-4	27.1	Human endogenous retrovirus	39.196	0.598
JEV-4	27.1	Murine leukemia virus	39.196	0.598
JEV-4	27.1	Retroviridae sp.	39.196	0.598
JEV-4	27.1	Koala retrovirus	39.196	0.598
JEV-4	27.1	Friend murine leukemia virus	26.13	0.398
JEV-4	27.1	Simian retrovirus 8	26.13	0.398
JEV-4	27.1	Simian retrovirus 2	26.13	0.398
JEV-4	27.1	AKR (endogenous) murine leukemia virus	26.13	0.398
JEV-4	27.1	Bovine retrovirus CH15	26.13	0.398
JEV-4	27.1	Enzootic nasal tumour virus of goats	26.13	0.398
JEV-4	27.1	Porcine endogenous retrovirus	26.13	0.398
JEV-4	27.1	Woolly monkey sarcoma virus	26.13	0.398
JEV-4	27.1	Jaagsiekte sheep retrovirus	26.13	0.398
JEV-4	27.1	Black Syrian hamster retrovirus	26.13	0.398
JEV-4	27.1	Caudovirales sp.	13.065	0.199
JEV-4	27.1	Saint Louis encephalitis virus	13.065	0.199
JEV-4	27.1	Bovine viral diarrhea virus 1	13.065	0.199
JEV-4	27.1	Rocio virus	13.065	0.199
JEV-4	27.1	Ovine enzootic nasal tumor virus	13.065	0.199
JEV-4	27.1	Simian retrovirus 4	13.065	0.199
JEV-4	27.1	Hipposideros larvatus gammaretrovirus	13.065	0.199
JEV-4	27.1	Recombinant M-MuLV/RaLV retrovirus	13.065	0.199
JEV-4	27.1	Mason-Pfizer monkey virus	13.065	0.199
JEV-4	27.1	Friend murine leukemia virus (ISOLATE 57)	13.065	0.199
JEV-4	27.1	Squirrel monkey retrovirus	13.065	0.199
JEV-4	27.1	Simian endogenous retrovirus	13.065	0.199
JEV-4	27.1	Baboon endogenous virus strain M7	13.065	0.199
JEV-4	27.1	Porcine endogenous retrovirus C	13.065	0.199
JEV-4	27.1	Prosimian retrovirus 1	13.065	0.199
JEV-4	27.1	Flying-fox retrovirus	13.065	0.199
JEV-4	27.1	Mus dunni endogenous virus	13.065	0.199
JEV-4	27.1	Mouse mammary tumor virus	13.065	0.199
JEV-4	27.1	Avian spleen necrosis virus	13.065	0.199
JEV-4	27.1	Python curtus endogenous retrovirus	13.065	0.199
JEV-4	27.1	Bacteriophage sp.	13.065	0.199
JEV-5	31.7	Siphoviridae sp.	2705.39	40.509
JEV-5	31.7	Japanese encephalitis virus	1084.77	16.243
JEV-5	31.7	Golden hamster intracisternal A-particle H18	927.935	13.894
JEV-5	31.7	Gunnison's prairie dog retrovirus	326.738	4.892
JEV-5	31.7	Human endogenous retrovirus K	248.321	3.718
JEV-5	31.7	Feline leukemia virus	222.182	3.327
JEV-5	31.7	Mouse Intracisternal A-particle	169.904	2.544
JEV-5	31.7	Murine leukemia virus	78.417	1.174
JEV-5	31.7	Simian retrovirus 1	65.348	0.978
JEV-5	31.7	Retroviridae sp.	65.348	0.978
JEV-5	31.7	Mouse intracisternal A-particle MIA14	65.348	0.978
JEV-5	31.7	Bovine viral diarrhea virus 2	39.209	0.587
JEV-5	31.7	Ovine enzootic nasal tumor virus	39.209	0.587
JEV-5	31.7	Human endogenous retrovirus	39.209	0.587
JEV-5	31.7	Endogenous prairie dog retrovirus	39.209	0.587
JEV-5	31.7	Jaagsiekte sheep retrovirus	39.209	0.587
JEV-5	31.7	Enzootic nasal tumour virus of goats	39.209	0.587
JEV-5	31.7	Desmodus rotundus endogenous retrovirus	39.209	0.587
JEV-5	31.7	Megaderma lyra retrovirus	26.139	0.391
JEV-5	31.7	Bovine retrovirus CH15	26.139	0.391
JEV-5	31.7	Simian retrovirus 2	26.139	0.391
JEV-5	31.7	Prosimian retrovirus 1	26.139	0.391
JEV-5	31.7	Gibbon ape leukemia virus	26.139	0.391
JEV-5	31.7	Recombinant M-MuLV/RaLV retrovirus	26.139	0.391
JEV-5	31.7	West Nile virus	13.07	0.196
JEV-5	31.7	Tamdy orthonairovirus	13.07	0.196
JEV-5	31.7	Murine leukemia virus CasE#1	13.07	0.196
JEV-5	31.7	Mus dunni endogenous virus	13.07	0.196
JEV-5	31.7	XMRV-like mouse endogenous retrovirus mERV-XL	13.07	0.196
JEV-5	31.7	Mason-Pfizer monkey virus	13.07	0.196
JEV-5	31.7	Human betaretrovirus	13.07	0.196
JEV-5	31.7	Reticuloendotheliosis virus	13.07	0.196
JEV-5	31.7	Mus cervicolor popaeus endogenous virus	13.07	0.196
JEV-5	31.7	Porcine endogenous retrovirus C	13.07	0.196
JEV-5	31.7	Simian retrovirus 4	13.07	0.196
JEV-5	31.7	Feline sarcoma virus (STRAIN GARDNER-RASHEED)	13.07	0.196
JEV-5	31.7	Rauscher murine leukemia virus	13.07	0.196
JEV-5	31.7	Myeloproliferative sarcoma virus	13.07	0.196
JEV-5	31.7	Black Syrian hamster retrovirus	13.07	0.196
JEV-5	31.7	PreXMRV-1/PreXMRV-2 recombinant	13.07	0.196
JEV-5	31.7	Avian leukosis virus	13.07	0.196
JEV-5	31.7	Rabbit endogenous retrovirus H	13.07	0.196
JEV-5	31.7	Lymphoproliferative disease virus	13.07	0.196
JEV-5	31.7	Bacteriophage sp.	13.07	0.196
JEV-5	31.7	Vaccinia virus	13.07	0.196
JEV-5	31.7	Faunusvirus sp.	13.07	0.196
JEV-6	32.4	Siphoviridae sp.	2266.89	37.939
JEV-6	32.4	Golden hamster intracisternal A-particle H18	1284.13	21.491
JEV-6	32.4	Japanese encephalitis virus	681.377	11.404
JEV-6	32.4	Human endogenous retrovirus K	275.172	4.605
JEV-6	32.4	Mouse Intracisternal A-particle	170.344	2.851
JEV-6	32.4	Gunnison's prairie dog retrovirus	170.344	2.851
JEV-6	32.4	Feline leukemia virus	144.138	2.412
JEV-6	32.4	Murine leukemia virus	131.034	2.193
JEV-6	32.4	Mouse intracisternal A-particle MIA14	78.62	1.316
JEV-6	32.4	Porcine endogenous retrovirus	65.517	1.096
JEV-6	32.4	Simian retrovirus 2	65.517	1.096
JEV-6	32.4	Jaagsiekte sheep retrovirus	65.517	1.096
JEV-6	32.4	Simian retrovirus 1	52.414	0.877
JEV-6	32.4	Simian retrovirus 8	52.414	0.877
JEV-6	32.4	Bovine viral diarrhea virus 2	39.31	0.658
JEV-6	32.4	Recombinant M-MuLV/RaLV retrovirus	26.207	0.439
JEV-6	32.4	Bovine retrovirus CH15	26.207	0.439
JEV-6	32.4	Squirrel monkey retrovirus	26.207	0.439
JEV-6	32.4	Endogenous prairie dog retrovirus	26.207	0.439
JEV-6	32.4	Myoviridae sp.	13.103	0.219
JEV-6	32.4	Bovine viral diarrhea virus 1-Osloss	13.103	0.219
JEV-6	32.4	Usutu virus	13.103	0.219
JEV-6	32.4	Tamdy orthonairovirus	13.103	0.219
JEV-6	32.4	Python molurus endogenous retrovirus	13.103	0.219
JEV-6	32.4	Simian retrovirus Y	13.103	0.219
JEV-6	32.4	Human endogenous retrovirus	13.103	0.219
JEV-6	32.4	Rhinolophus ferrumequinum retrovirus	13.103	0.219
JEV-6	32.4	Porcine endogenous retrovirus A	13.103	0.219
JEV-6	32.4	Retroviridae sp.	13.103	0.219
JEV-6	32.4	Simian retrovirus 4	13.103	0.219
JEV-6	32.4	Desmodus rotundus endogenous retrovirus	13.103	0.219
JEV-6	32.4	Koala retrovirus	13.103	0.219
JEV-6	32.4	Friend mink cell focus-forming virus	13.103	0.219
JEV-6	32.4	Exogenous mouse mammary tumor virus	13.103	0.219
JEV-6	32.4	Friend murine leukemia virus (ISOLATE FB29)	13.103	0.219
JEV-6	32.4	Human betaretrovirus	13.103	0.219
JEV-6	32.4	Moloney murine leukemia virus	13.103	0.219
JEV-6	32.4	Rhinolophus hipposideros gammaretrovirus	13.103	0.219
JEV-6	32.4	Finkel-Biskis-Jinkins murine sarcoma virus	13.103	0.219
JEV-6	32.4	Flying-fox retrovirus	13.103	0.219
JEV-6	32.4	Avian sarcoma virus 16	13.103	0.219
JEV-6	32.4	Rousettus leschenaultii retrovirus	13.103	0.219
JEV-6	32.4	Xenotropic MuLV-related virus	13.103	0.219
JEV-6	32.4	Bacteriophage sp.	13.103	0.219
