# Supplementary material for: SMART-RNA-Metavirome: a practical RNA metavirome platform compatible with high-throughput sequencing of both short and long reads
Source: Infect Dis Poverty. 2025 Oct 10;14:101. doi: 10.1186/s40249-025-01371-z (PMC12512776; doi:10.1186/s40249-025-01371-z)
Supplement: Supplementary file 11 — Additional file11: Table S10. Detection of RNA virome in ZIKV viral isolates with different titers using SMART-RNA-Metavirome platform integrated with Oxford Nanopore sequencing: Virus species identification, RPM, and Proportion of virus detected [file 40249_2025_1371_MOESM11_ESM.xlsx]

## Sheet: Sheet1
Sample	Ct_values	Virus	RPM	Percentage(%)
ZIKV-1	13.9	Zika virus	60740.1	26.581
ZIKV-1	13.9	Aedes densonucleosis virus (STRAIN GKV 002 002)	55735.4	24.391
ZIKV-1	13.9	Mosquito densovirus BR/07	37015.7	16.199
ZIKV-1	13.9	Aedes albopictus C6/36 cell densovirus	9947.3	4.353
ZIKV-1	13.9	Aedes albopictus densovirus 7	9698.76	4.244
ZIKV-1	13.9	Culex densovirus	9139.54	4
ZIKV-1	13.9	Aedes aegypti densovirus	8326.13	3.644
ZIKV-1	13.9	Culex pipiens pallens densovirus	7128.61	3.12
ZIKV-1	13.9	Aedes aegypti densovirus 2	5925.45	2.593
ZIKV-1	13.9	Aedes albopictus densovirus 5	4648.85	2.034
ZIKV-1	13.9	Culex pipiens densovirus	4259.09	1.864
ZIKV-1	13.9	Mosquito densovirus HB-3	2332.9	1.021
ZIKV-1	13.9	Aedes phasmavirus	2310.3	1.011
ZIKV-1	13.9	Aedes albopictus densovirus	2293.36	1.004
ZIKV-1	13.9	Mosquito densovirus	2293.36	1.004
ZIKV-1	13.9	Anopheles gambiae densovirus	2152.14	0.942
ZIKV-1	13.9	Ambidensovirus sp.	1999.63	0.875
ZIKV-1	13.9	Aedes aegypti Thai densovirus	502.731	0.22
ZIKV-1	13.9	Culex densovirus 0507JS11	497.082	0.218
ZIKV-1	13.9	Haemagogus equinus densovirus	305.028	0.133
ZIKV-1	13.9	Aedes albopictus densovirus 2	293.731	0.129
ZIKV-1	13.9	uncultured densovirus	197.703	0.087
ZIKV-1	13.9	Parvoviridae sp.	192.055	0.084
ZIKV-1	13.9	Atrato Retro-like virus	84.73	0.037
ZIKV-1	13.9	Soybean thrips denso-like virus 1	79.081	0.035
ZIKV-1	13.9	Aedes aegypti To virus 2	45.189	0.02
ZIKV-1	13.9	Grus japonensis parvoviridae sp.	39.541	0.017
ZIKV-1	13.9	Phylloscopus proregulus Brevihamaparvovirus	39.541	0.017
ZIKV-1	13.9	Cygnus atratus Chaphamaparvovirus	39.541	0.017
ZIKV-1	13.9	Lampyris noctiluca errantivirus 1	28.243	0.012
ZIKV-1	13.9	Siphoviridae sp.	22.595	0.01
ZIKV-1	13.9	Toxorhynchites splendens parvovirus	16.946	0.007
ZIKV-1	13.9	Spondweni virus	16.946	0.007
ZIKV-1	13.9	Aedes albopictus densovirus Boublik/1994	11.297	0.005
ZIKV-1	13.9	Solenopsis invicta-associated densovirus	11.297	0.005
ZIKV-1	13.9	Usutu virus	11.297	0.005
ZIKV-1	13.9	Duck Tembusu virus	11.297	0.005
ZIKV-1	13.9	Dengue virus 1	11.297	0.005
ZIKV-1	13.9	West Nile virus	11.297	0.005
ZIKV-1	13.9	Aedes aegypti To virus 1	11.297	0.005
ZIKV-1	13.9	Kampung Karu virus	5.649	0.002
ZIKV-1	13.9	Kokobera virus	5.649	0.002
ZIKV-1	13.9	Bovine viral diarrhea virus 1	5.649	0.002
ZIKV-1	13.9	Ilheus virus	5.649	0.002
ZIKV-1	13.9	Stratford virus	5.649	0.002
ZIKV-1	13.9	Kedougou virus	5.649	0.002
ZIKV-1	13.9	New Mapoon virus	5.649	0.002
ZIKV-1	13.9	Jugra virus	5.649	0.002
ZIKV-1	13.9	Dengue virus	5.649	0.002
ZIKV-1	13.9	Dengue virus 2	5.649	0.002
ZIKV-1	13.9	Dengue virus 4	5.649	0.002
ZIKV-1	13.9	Longgang virus	5.649	0.002
ZIKV-1	13.9	Gurupi chuvirus-like 1	5.649	0.002
ZIKV-1	13.9	Verdadero virus	5.649	0.002
ZIKV-1	13.9	Chibugado virus	5.649	0.002
ZIKV-2	17.5	Aedes densonucleosis virus (STRAIN GKV 002 002)	18889.2	31.498
ZIKV-2	17.5	Mosquito densovirus BR/07	11225.9	18.719
ZIKV-2	17.5	Zika virus	7006.28	11.683
ZIKV-2	17.5	Aedes aegypti densovirus	5505.34	9.18
ZIKV-2	17.5	Aedes albopictus densovirus 7	3234.1	5.393
ZIKV-2	17.5	Culex densovirus	2911.26	4.855
ZIKV-2	17.5	Aedes albopictus C6/36 cell densovirus	2769.66	4.618
ZIKV-2	17.5	Aedes aegypti densovirus 2	1665.19	2.777
ZIKV-2	17.5	Aedes albopictus densovirus 5	1512.27	2.522
ZIKV-2	17.5	Culex pipiens pallens densovirus	1115.79	1.861
ZIKV-2	17.5	Aedes phasmavirus	826.933	1.379
ZIKV-2	17.5	Culex pipiens densovirus	736.31	1.228
ZIKV-2	17.5	Siphoviridae sp.	572.056	0.954
ZIKV-2	17.5	Anopheles gambiae densovirus	515.417	0.859
ZIKV-2	17.5	Aedes albopictus densovirus	379.483	0.633
ZIKV-2	17.5	Mosquito densovirus	237.885	0.397
ZIKV-2	17.5	Mosquito densovirus HB-3	158.59	0.264
ZIKV-2	17.5	Aedes aegypti Thai densovirus	141.598	0.236
ZIKV-2	17.5	Culex densovirus 0507JS11	124.606	0.208
ZIKV-2	17.5	Atrato Retro-like virus	113.279	0.189
ZIKV-2	17.5	Ambidensovirus sp.	73.631	0.123
ZIKV-2	17.5	Haemagogus equinus densovirus	39.647	0.066
ZIKV-2	17.5	uncultured densovirus	33.984	0.057
ZIKV-2	17.5	Aedes aegypti To virus 2	22.656	0.038
ZIKV-2	17.5	Chibugado virus	16.992	0.028
ZIKV-2	17.5	Lampyris noctiluca errantivirus 1	16.992	0.028
ZIKV-2	17.5	Bovine viral diarrhea virus 2	11.328	0.019
ZIKV-2	17.5	Bovine viral diarrhea virus 1	11.328	0.019
ZIKV-2	17.5	Verdadero virus	11.328	0.019
ZIKV-2	17.5	Aedes aegypti To virus 1	11.328	0.019
ZIKV-2	17.5	Aedes binegev-like virus 2	11.328	0.019
ZIKV-2	17.5	Aedes albopictus densovirus 2	5.664	0.009
ZIKV-2	17.5	Cotesia sesamiae Mombasa bracovirus	5.664	0.009
ZIKV-2	17.5	Torres virus	5.664	0.009
ZIKV-2	17.5	Duck Tembusu virus	5.664	0.009
ZIKV-2	17.5	Dengue virus 4	5.664	0.009
ZIKV-2	17.5	Dengue virus 3	5.664	0.009
ZIKV-2	17.5	Aedes flavivirus	5.664	0.009
ZIKV-2	17.5	Ilheus virus	5.664	0.009
ZIKV-2	17.5	Blattodean nairo-related virus OKIAV321	5.664	0.009
ZIKV-2	17.5	Guadeloupe mosquito quaranja-like virus 1	5.664	0.009
ZIKV-2	17.5	Usinis virus	5.664	0.009
ZIKV-2	17.5	Guato virus	5.664	0.009
ZIKV-3	20.6	Aedes densonucleosis virus (STRAIN GKV 002 002)	12564.1	37.159
ZIKV-3	20.6	Mosquito densovirus BR/07	7116.47	21.047
ZIKV-3	20.6	Aedes aegypti densovirus	3479.04	10.289
ZIKV-3	20.6	Culex densovirus	1431.21	4.233
ZIKV-3	20.6	Aedes albopictus C6/36 cell densovirus	1419.9	4.199
ZIKV-3	20.6	Aedes albopictus densovirus 7	1165.34	3.447
ZIKV-3	20.6	Aedes aegypti densovirus 2	922.087	2.727
ZIKV-3	20.6	Aedes albopictus densovirus 5	899.459	2.66
ZIKV-3	20.6	Zika virus	848.546	2.51
ZIKV-3	20.6	Aedes phasmavirus	808.947	2.393
ZIKV-3	20.6	Siphoviridae sp.	718.436	2.125
ZIKV-3	20.6	Culex pipiens pallens densovirus	593.982	1.757
ZIKV-3	20.6	Culex pipiens densovirus	582.668	1.723
ZIKV-3	20.6	Anopheles gambiae densovirus	294.163	0.87
ZIKV-3	20.6	Aedes albopictus densovirus	260.221	0.77
ZIKV-3	20.6	Mosquito densovirus	175.366	0.519
ZIKV-3	20.6	Atrato Retro-like virus	101.826	0.301
ZIKV-3	20.6	Aedes aegypti Thai densovirus	90.512	0.268
ZIKV-3	20.6	Mosquito densovirus HB-3	79.198	0.234
ZIKV-3	20.6	Culex densovirus 0507JS11	56.57	0.167
ZIKV-3	20.6	Ambidensovirus sp.	33.942	0.1
ZIKV-3	20.6	Bovine viral diarrhea virus 2	33.942	0.1
ZIKV-3	20.6	Haemagogus equinus densovirus	22.628	0.067
ZIKV-3	20.6	uncultured densovirus	16.971	0.05
ZIKV-3	20.6	Bovine viral diarrhea virus 1	16.971	0.05
ZIKV-3	20.6	Chibugado virus	11.314	0.033
ZIKV-3	20.6	Aedes aegypti To virus 1	11.314	0.033
ZIKV-3	20.6	Aedes aegypti To virus 2	11.314	0.033
ZIKV-3	20.6	Chuvirus Mos8Chu0	11.314	0.033
ZIKV-3	20.6	Aedes albopictus densovirus 2	5.657	0.017
ZIKV-3	20.6	Toxorhynchites splendens parvovirus	5.657	0.017
ZIKV-3	20.6	New Mapoon virus	5.657	0.017
ZIKV-3	20.6	Verdadero virus	5.657	0.017
ZIKV-3	20.6	Feline sarcoma virus (STRAIN GARDNER-RASHEED)	5.657	0.017
ZIKV-3	20.6	Acanthocystis turfacea Chlorella virus Br0604L	5.657	0.017
ZIKV-4	24	Aedes densonucleosis virus (STRAIN GKV 002 002)	11847.2	38.551
ZIKV-4	24	Mosquito densovirus BR/07	6296.63	20.489
ZIKV-4	24	Aedes aegypti densovirus	3108.75	10.116
ZIKV-4	24	Aedes albopictus C6/36 cell densovirus	1396.11	4.543
ZIKV-4	24	Culex densovirus	1254.8	4.083
ZIKV-4	24	Aedes albopictus densovirus 7	1175.67	3.826
ZIKV-4	24	Aedes phasmavirus	830.884	2.704
ZIKV-4	24	Aedes albopictus densovirus 5	825.232	2.685
ZIKV-4	24	Aedes aegypti densovirus 2	813.927	2.649
ZIKV-4	24	Siphoviridae sp.	627.402	2.042
ZIKV-4	24	Zika virus	542.618	1.766
ZIKV-4	24	Culex pipiens pallens densovirus	514.357	1.674
ZIKV-4	24	Culex pipiens densovirus	469.139	1.527
ZIKV-4	24	Anopheles gambiae densovirus	220.439	0.717
ZIKV-4	24	Aedes albopictus densovirus	135.655	0.441
ZIKV-4	24	Atrato Retro-like virus	135.655	0.441
ZIKV-4	24	Mosquito densovirus	113.045	0.368
ZIKV-4	24	Mosquito densovirus HB-3	113.045	0.368
ZIKV-4	24	Culex densovirus 0507JS11	67.827	0.221
ZIKV-4	24	uncultured densovirus	33.914	0.11
ZIKV-4	24	Aedes aegypti Thai densovirus	33.914	0.11
ZIKV-4	24	Haemagogus equinus densovirus	22.609	0.074
ZIKV-4	24	Aedes albopictus densovirus 2	22.609	0.074
ZIKV-4	24	Aedes aegypti To virus 2	22.609	0.074
ZIKV-4	24	Aedes flavivirus	16.957	0.055
ZIKV-4	24	Bovine viral diarrhea virus 2	16.957	0.055
ZIKV-4	24	Ambidensovirus sp.	11.305	0.037
ZIKV-4	24	Chibugado virus	11.305	0.037
ZIKV-4	24	Lampyris noctiluca errantivirus 1	11.305	0.037
ZIKV-4	24	Dickeya phage phiDP23.1	5.652	0.018
ZIKV-4	24	Choristoneura fumiferana granulovirus	5.652	0.018
ZIKV-4	24	Aedes orbi-like virus	5.652	0.018
ZIKV-4	24	Feline sarcoma virus (STRAIN GARDNER-RASHEED)	5.652	0.018
ZIKV-4	24	Aedes aegypti To virus 1	5.652	0.018
ZIKV-4	24	Aedes binegev-like virus 2	5.652	0.018
ZIKV-4	24	Aedes binegev-like virus 1	5.652	0.018
ZIKV-5	27.3	Aedes densonucleosis virus (STRAIN GKV 002 002)	12334.5	39.149
ZIKV-5	27.3	Mosquito densovirus BR/07	6588.58	20.912
ZIKV-5	27.3	Aedes aegypti densovirus	2929.52	9.298
ZIKV-5	27.3	Aedes albopictus C6/36 cell densovirus	1402.55	4.452
ZIKV-5	27.3	Culex densovirus	1402.55	4.452
ZIKV-5	27.3	Aedes albopictus densovirus 7	1108.47	3.518
ZIKV-5	27.3	Aedes albopictus densovirus 5	1001.01	3.177
ZIKV-5	27.3	Aedes phasmavirus	944.458	2.998
ZIKV-5	27.3	Aedes aegypti densovirus 2	678.652	2.154
ZIKV-5	27.3	Siphoviridae sp.	627.753	1.992
ZIKV-5	27.3	Culex pipiens pallens densovirus	542.922	1.723
ZIKV-5	27.3	Zika virus	458.09	1.454
ZIKV-5	27.3	Culex pipiens densovirus	435.469	1.382
ZIKV-5	27.3	Anopheles gambiae densovirus	254.495	0.808
ZIKV-5	27.3	Aedes albopictus densovirus	203.596	0.646
ZIKV-5	27.3	Mosquito densovirus	107.453	0.341
ZIKV-5	27.3	Mosquito densovirus HB-3	101.798	0.323
ZIKV-5	27.3	Culex densovirus 0507JS11	96.142	0.305
ZIKV-5	27.3	Atrato Retro-like virus	84.832	0.269
ZIKV-5	27.3	Aedes aegypti Thai densovirus	39.588	0.126
ZIKV-5	27.3	Bovine viral diarrhea virus 2	28.277	0.09
ZIKV-5	27.3	Aedes aegypti To virus 2	22.622	0.072
ZIKV-5	27.3	Haemagogus equinus densovirus	16.966	0.054
ZIKV-5	27.3	Cotesia sesamiae Mombasa bracovirus	11.311	0.036
ZIKV-5	27.3	Bovine viral diarrhea virus 1	11.311	0.036
ZIKV-5	27.3	Aedes flavivirus	11.311	0.036
ZIKV-5	27.3	Formosus virus	11.311	0.036
ZIKV-5	27.3	Lampyris noctiluca errantivirus 1	11.311	0.036
ZIKV-5	27.3	uncultured densovirus	5.655	0.018
ZIKV-5	27.3	Aedes albopictus densovirus 2	5.655	0.018
ZIKV-5	27.3	Ambidensovirus sp.	5.655	0.018
ZIKV-5	27.3	Gurupi chuvirus-like 1	5.655	0.018
ZIKV-5	27.3	Chibugado virus	5.655	0.018
ZIKV-5	27.3	Aedes aegypti To virus 1	5.655	0.018
ZIKV-5	27.3	Canya virus	5.655	0.018
ZIKV-6	30.3	Aedes densonucleosis virus (STRAIN GKV 002 002)	11729.9	38.011
ZIKV-6	30.3	Mosquito densovirus BR/07	6517.88	21.121
ZIKV-6	30.3	Aedes aegypti densovirus	3109.14	10.075
ZIKV-6	30.3	Culex densovirus	1447.16	4.69
ZIKV-6	30.3	Aedes albopictus C6/36 cell densovirus	1401.94	4.543
ZIKV-6	30.3	Aedes albopictus densovirus 7	910.129	2.949
ZIKV-6	30.3	Aedes albopictus densovirus 5	876.211	2.839
ZIKV-6	30.3	Aedes aegypti densovirus 2	842.293	2.729
ZIKV-6	30.3	Aedes phasmavirus	808.375	2.62
ZIKV-6	30.3	Siphoviridae sp.	650.092	2.107
ZIKV-6	30.3	Culex pipiens pallens densovirus	638.786	2.07
ZIKV-6	30.3	Culex pipiens densovirus	480.503	1.557
ZIKV-6	30.3	Zika virus	378.749	1.227
ZIKV-6	30.3	Anopheles gambiae densovirus	333.526	1.081
ZIKV-6	30.3	Aedes albopictus densovirus	214.813	0.696
ZIKV-6	30.3	Mosquito densovirus	113.06	0.366
ZIKV-6	30.3	Atrato Retro-like virus	90.448	0.293
ZIKV-6	30.3	Aedes aegypti Thai densovirus	62.183	0.202
ZIKV-6	30.3	Culex densovirus 0507JS11	56.53	0.183
ZIKV-6	30.3	Mosquito densovirus HB-3	45.224	0.147
ZIKV-6	30.3	Aedes aegypti To virus 2	33.918	0.11
ZIKV-6	30.3	uncultured densovirus	28.265	0.092
ZIKV-6	30.3	Haemagogus equinus densovirus	22.612	0.073
ZIKV-6	30.3	Ambidensovirus sp.	16.959	0.055
ZIKV-6	30.3	Pisingos virus	11.306	0.037
ZIKV-6	30.3	Verdadero virus	11.306	0.037
ZIKV-6	30.3	Aedes albopictus densovirus 2	5.653	0.018
ZIKV-6	30.3	Aedes flavivirus	5.653	0.018
ZIKV-6	30.3	Bovine viral diarrhea virus 190cp	5.653	0.018
ZIKV-6	30.3	Aedes albopictus anphevirus	5.653	0.018
ZIKV-6	30.3	Chibugado virus	5.653	0.018
ZIKV-7	33.9	Aedes densonucleosis virus (STRAIN GKV 002 002)	12263.6	39.312
ZIKV-7	33.9	Mosquito densovirus BR/07	6499.12	20.833
ZIKV-7	33.9	Aedes aegypti densovirus	3119.58	10
ZIKV-7	33.9	Aedes albopictus C6/36 cell densovirus	1554.14	4.982
ZIKV-7	33.9	Aedes albopictus densovirus 7	1107.68	3.551
ZIKV-7	33.9	Culex densovirus	1090.72	3.496
ZIKV-7	33.9	Aedes phasmavirus	921.18	2.953
ZIKV-7	33.9	Aedes aegypti densovirus 2	830.757	2.663
ZIKV-7	33.9	Aedes albopictus densovirus 5	813.803	2.609
ZIKV-7	33.9	Siphoviridae sp.	706.426	2.264
ZIKV-7	33.9	Culex pipiens pallens densovirus	486.021	1.558
ZIKV-7	33.9	Culex pipiens densovirus	429.507	1.377
ZIKV-7	33.9	Zika virus	367.342	1.178
ZIKV-7	33.9	Anopheles gambiae densovirus	237.359	0.761
ZIKV-7	33.9	Aedes albopictus densovirus	146.937	0.471
ZIKV-7	33.9	Atrato Retro-like virus	113.028	0.362
ZIKV-7	33.9	Mosquito densovirus	107.377	0.344
ZIKV-7	33.9	Mosquito densovirus HB-3	107.377	0.344
ZIKV-7	33.9	Culex densovirus 0507JS11	62.166	0.199
ZIKV-7	33.9	Aedes aegypti Thai densovirus	62.166	0.199
ZIKV-7	33.9	Ambidensovirus sp.	16.954	0.054
ZIKV-7	33.9	Aedes aegypti To virus 1	16.954	0.054
ZIKV-7	33.9	Gurupi chuvirus-like 1	11.303	0.036
ZIKV-7	33.9	Lampyris noctiluca errantivirus 1	11.303	0.036
ZIKV-7	33.9	Aedes aegypti To virus 2	11.303	0.036
ZIKV-7	33.9	Guato virus	11.303	0.036
ZIKV-7	33.9	Vaccinia virus	11.303	0.036
ZIKV-7	33.9	uncultured densovirus	5.651	0.018
ZIKV-7	33.9	Kamiti River virus	5.651	0.018
ZIKV-7	33.9	Bovine viral diarrhea virus 2	5.651	0.018
ZIKV-7	33.9	Bovine viral diarrhea virus 190cp	5.651	0.018
ZIKV-7	33.9	Aedes flavivirus	5.651	0.018
ZIKV-7	33.9	Guadeloupe mosquito mononega-like virus	5.651	0.018
ZIKV-7	33.9	Palmetto orthomyxo-like virus	5.651	0.018
ZIKV-7	33.9	Aedes orthomyxo-like virus 2	5.651	0.018
ZIKV-7	33.9	Verdadero virus	5.651	0.018
ZIKV-7	33.9	Feline sarcoma virus (STRAIN GARDNER-RASHEED)	5.651	0.018
ZIKV-7	33.9	Porcine endogenous retrovirus	5.651	0.018
ZIKV-7	33.9	Chibugado virus	5.651	0.018
ZIKV-7	33.9	Trichoplusia ni TED virus	5.651	0.018
ZIKV-7	33.9	Terena virus	5.651	0.018
